# Supplementary material for: The Lotus angustissumus Group (Fabaceae): Can Phylogenetic Patterns Be Accommodated by a Taxonomic Concept?
Source: Plants (Basel). 2023 Dec 28;13(1):101. doi: 10.3390/plants13010101 (PMC10780816; doi:10.3390/plants13010101)
Supplement: Supplementary file 1 [file plants-13-00101-s001.zip]

Archive with 2 entries (2 files):
- Dataset S1.fas
- Dataset S2.fas
