# Supplementary material for: The Lotus angustissumus Group (Fabaceae): Can Phylogenetic Patterns Be Accommodated by a Taxonomic Concept?
Source: Plants (Basel). 2023 Dec 28;13(1):101. doi: 10.3390/plants13010101 (PMC10780816; doi:10.3390/plants13010101)
Supplement: Supplementary file 1 [file plants-13-00101-s001.zip › Dataset S1.fas]

>mask
************-*****----***************************---*****--*
**-********--------*************-***-********-****-*********
***----------***-----*******************-*******-***-*******
****************-****************--************-***-********
*****************-****-***********--************************
************************************************************
************************************************************
******************************************-**************-**
************************************************************
***--*************-**************************--*************
******************-***************-******************----***
***-*********
>Cytisopsis_pseudocytisus_007
nngtgtcctgcc-aaacc----aatccaacccgggaattgttcgaccat---tcgg---c
gg-gcctgcgt--------tgt----ccacgc-agc-tccaccac------gtgggggga
actgcaatgc-aacgca----atgcacgct-cctcc-aac-aaataac-aac-ccccggc
gcttgatgcgtcaagg-aattgaaatcgttcaacgcgcgctcctgtc-agc-ccggagac
ggtgctcgtgcaggggt-tgcc-atgacacattc--gacataaaatgactctcggcaacg
gatatctcggctctcgcatcgatgaagaacgtagcgaaatgcgatacttggtgtgaattg
cagaatcccgtgaaccatcgagtctttgaacgcaagttgcgcccgaaaccattaggttga
gggcacgtctgcctgggtgtcacgcatcgttgccccaacgcc-aaacgcctcgtgct-at
gcggcgtgggcggtgaatgttggcctcccgtgcgcacagtctcacggttggttgaaattt
gag--tccatggtagagt-atgccatgatggatggtggatgagta--acgctcgagacca
atcatgggaaactttatc-ttgttcgggctctac-tgacccatatgt---gtg----taa
cca-cgctcacaa
>Hammatolobium_kremerianum_643
tcgtagcctcgcaaaaca----aatcaacctgtaaacttgtttgactat---tcggggca
ag-gcctgtgg--------tgcatcccaccgc-ggc-ctcccatg------ttaggggaa
actgca-------cgca------gt----tccctcctaac-aaataacaaaa-ccccggc
gcttgatgcgtcaagg-aactgaaattgttgaacgcgcactcctgtc-ggc-ccgggaac
ggtgcccgtgcaggagtgggtc-acgacacatta--tacataaaatgactctcggcaacg
gatatctcggctctcgcatcgatgaagaacgtagcgaaatgcgatacttggtgtgaattg
cagaatcccgtgaaccatcgagtctttgaacgcaagttgcgcccgaaaccattaggttga
gggcacgtctgcctgggtgtcacacatcgttgccccaatgcc-aaattcagtttgct-at
gcgrcaaatggggtgaatgttggcctcccgtgagtgtactctcacggttggttgaaattt
gag--tccacggtgaagt-atgccatgatggatggaggatgagga--atgctcgagacca
atcatgggtgacttcatc-ttgcttgaactctac-taacccatatgc---gtg----tta
ctg-cgctcacaa
>Tripodion_tetraphyllum_625
tcgtatccttgcaaaaca----atccaacctgtaaacttgtttgactat---ttggg--t
agtgcttgtgg--------tgtatcccaccgcaaaaactcccatg------ctaggggga
act----------aca-----atgtgtgtttcctcctaat-aaataac-aaa-caccggc
gcttgatgcgtcaagg-aattgaaattgttcaacgcgcactcttgtc-ggc-ccggagtc
ggtgctcgtgcaggatt-tgcc-atgacacattc--tacataaaatgactctcggcaacg
gatatctcggctctcgcatcgatgaagaacgtagcgaaatgcgatacttggtgtgaattg
cagaatcccgtgaaccatcgagtctttgaacgcaagttgcgcccgaaaccattaggttga
gggcacgtctgcctgggtgtcacgcatcgttgccccaacgct-aaacgcttcgtgct-at
acggcgtgcggggtgaatgttggcctcccgtgagtgtactctcacggttggttgaaattt
gag--tccatggtagagt-atgccatgatggatggtggatgagta--attctcgagacca
atcatggggaactctatc-ttgcttggactttag-taacccttatgcgt-gtg----caa
cca-cgctcacaa
>Lotus_aegaeus_427
tcgtatccttgc-aatca----atccaactagtaaactcgtttgactat---tcggg--c
at-gcttgggg--------tgtatcccaccgc-agc-tgctcaat------ttaggggga
aac----------cac-----attggggtctcctcctaat-aaataac-aaa-ccccggc
gcttgatgcgtcaagg-aattgaaattgttaat--tgcactcttgtc-ggc-ccggatac
ggtgcttgtgcaggagc-tgcc-atgacacattc--tacataaaatgactctcggcaacg
gatatctcggctctcgcatcgatgaagaacgtagcgaaatgcgatacttggtgtgaattg
cagaatcccgtgaaccatcgagtctttgaacgcaagttgcgcccgaaaccattaggttga
gggcacgtctgcctgggtgtcacacatcgttgccccaacgcc-aaacgcctagtgca-at
gtggcgtgtggggtgaatgttggcctcccgcgagtttaggctcacggttggttgaaaatt
ggg--tccatggtagggt-atgccatgatggatggtggttgagtc--acgctcgagacca
atcatggtgaactttatc-ttgcatgggatctat-tgacccgtatgc---gtg----taa
aca-cgctcacaa
>Lotus_broussonetii_21_DQ160278
tcgtatccttgc--aaca----atccaacttgtaaactcgtttgactat---tcggg--c
tt-gcttgggg--------tgtatcccaccgc-agc-ttcccaat------ttaggggga
aac----------aac-----attggggtctcctcctaat-aaataac-aaa-ccccggc
gcttgatgcgtcaagg-aattgaaattgttagt--tgcactcttgtc-ggc-ccggatac
ggtgcttgtgcaggagt-tgcc-atgacacattc--tacataaaatgactctcggcaacg
gatatctcggctctcgcatcgatgaagaacgtagcgaaatgcgatacttggtgtgaattg
cagaatcccgtgaaccatcgagtctttgaacgcaagttgcgcccgaaaccattaggttga
gggcacgtctgcctgggtgtcacgcatcgttgccccaatgcc-aaacgcctagtgca-at
gtggcgtgtggggtgaatgttggcctcccgtgagntcaggctcacggttggttgaaaatt
ggg--tccatggtagggt-atgccatgatggatggtggttgagta--acgctcgagacca
atcatgggaaactttatc-ttgcttgggctctat-taacccgtatgc---gtg----taa
cca-cgctcacaa
>Lotus_eriophthalmus_ERIO_MW412843
tcgtatccttgc-aaaca----atccaacttgtaaactcgtttgactat---tcggg--c
tt-gcttgggg--------tgtatcccaccgc-agc-ttcccaat------ttaggggga
aac----------cac-----attggggtctcctcctaat-aaataac-aaa-ccccggc
gcttgatgcgtcaagg-aattgaaattgttagt--tgcactcttgtc-ggc-ccggatac
ggtgcttgtgcaggagt-tgcc-atgacacattc--tacataaaatgactctcggcaacg
gatatctcggctctcgcatcgatgaagaacgtagcgaaatgcgatacttggtgtgaattg
cagaatcccgtgaaccatcgagtctttgaacgcaagttgcgcccgaaaccattaggttga
gggcacgtctgcctgggtgtcacgcatcgttgccccaatgcc-aaacgcctagtgca-at
gtggcgtgtggggtgaatgttggcctcccgtgagttcaggctcacggttggttgaaaatt
ggg--tccatggtagggt-atgccatgatggatggtggttgagta--acgctcgagacca
atcatgggaaactttatc-ttgcttgggctctat-taacccgtatgc---gtg----taa
cca-cgctcacaa
>Lotus_spectabilis_SPEC_MW412881
tcgtatccttgc--aaca----atccaacttgtaaactcgtttgactat---tcggg--c
tt-gcttgggg--------tgtatcccaccgc-agctttcccaat------ttaggggga
aac----------cac-----attggggtctcctcctaat-aaataac-aaa-ccccggc
gcttgatgcgtcaagg-aattgaaattgttagt--tgcactcttgtc-ggc-ccggatac
ggtgcttgtgcaggagt-tgcc-atgacacattc--tacataaaatgactctcggcaacg
gatatctcggctctcgcatcgatgaagaacgtagcgaaatgcgatacttggtgtgaattg
cagaatcccgtgaaccatcgagtctttgaacgcaagttgcgcccgaaaccattaggttga
gggcacgtctgcctgggtgtcacgcatcgttgccccaatgcc-aaacgcctagtgca-at
gtggcgtgtggggtgaatgttggcctcccgtgagctcaggctcacggttggttgaaaatt
ggg--tccatggtagggt-atgccatgatggatggtggttgagta--acgctcgagacca
atcatgggaaactttatc-ttgcttgggctctat-taacccgtatgc---gtg----taa
cca-cgctcacaa
>Lotus_tetragonolobus_624_HM468334
tcgtatccttgc-aaaca----attcaactcgtaaactcgtttgactat---ttggg--c
at-gcttgggg--------tgtatcccacctc-gac-ttcccaat------ttgggggga
aac----------cac-----actctggtctcctcctaat-aaataac-aaa-ccccggc
gcttgatgcgtcaagg-aattgaaattgttagt--tgcactcttgtc-ggc-ccggatac
ggtgcttgtgcaagggt-tgcc-atgacacattc--tacataaaatgactctcggcaacg
gatatctcggctctcgcatcgatgaagaacgtagcgaaatgcgatacttggtgtgaattg
cagaatcccgtgaaccatcgagtctttgaacgcaagttgcgcccgaaaccattaggttga
gggcacgtctgcctgggtgtcacacatcgttgccccaacgcc-aaacgcctagtgct-tt
gtggcgtgtggggtgaatgttggcctcccgcgagttcaggctcacggttggttgaaaatt
ggg--tccatggtgatgt-atgccatgatggatggtggctgagta--atgctcgagacca
atcatgggaaactttacc-tttcttgggctctat-tcacccgtatgc---gtg----tga
cca-cgctcacaa
>Lotus_discolor_444
tcgtatccttgc-aaaca----atccaacttgtaaactcgtttgactat---ttggg--c
aa-gcttgggg--------tgtatcccaccac-aac-ttcccaat------ttaggggga
aac----------cac-----attggggtctcctcctaat-aaataac-aaa-ccccggc
gcttgatgcgtcaagg-aattgaaattgttagt--tgcactcttgcc-ggc-ccggatac
ggtgcttgtgcatgagt-tgcc-atgacacatta--tacataaaatgactctcggcnnnn
nnnnnnnnnnnnnnnnnnnnnnnnnnnnnnnnnnnnnnnnnnnnnnnnnggtgtgaattg
cagaatcccgtgaaccatcgagtctttgaacgcaagttgcgcccgaaaccattaggttga
gggcacgtctgcctgggtgtcacacatcgttgccccaacgtc-aaatgtctagtgca-at
gtggcgtgtggggtgaatgttggcctcccgtgagttcagcctcacggttggtttaaaatt
gag--tccatggtatggt-atgccatgatggatggtggttgagta--actctcgagacca
atcatgggaaactttatc-tttcttgggctctat-aaacccgtatgc---gtg----tga
gca-cgctcacaa
>Lotus_ononopsis_453
tcgtatccttgc-aaaca----atccaacttgtaaactcgtttgactac---ttggg--c
at-gcttgggg--------tgtatcccaccac-aac-ttcccaat------ttaggggga
aac----------cac-----attggggtttcctcctaat-aaataac-aaa-ccccggc
gcttgatgcgtcaagg-aattgaaattgttagt--tgcactcttgcc-ggc-ccggatac
ggtgcttgtgcatgagt-tgcc-atgacacgtta--tacataaaatgactctcggcaacg
gatatctcggctctcgcatcgatgaagaacgtagcgaaatgcgatacttggtgtgaattg
cagaatcccgtgaaccatcgagtctttgaacgcaagttgcgcccgaaaccattaggttga
gggcacgtctgcctgggtgtcacacatcgttgccccaacgtc-aaacgtttagtgca-at
gtggcgtgtggggtgaatgttggcctcccgtgagttcagcctcacggttggtttaaattt
ggg--tccatggtatggt-atgccatgatggatggtggttgagtaatatgctcgagacca
atcgtgggaaactttatc-ttggttgggctctat-tgacccgtatgc---gtg----taa
gca-cgctcacaa
>Lotus_laricus_455_DQ166233
tcgtatccttgc-aaaca----atccaacttgtaaactcgtttgactat---tcggg--c
at-gcttgggg--------tgtatcccaccgc-agc-ttcccaat------ttaggggga
acc----------cac-----attggggtctcctcctaat-aaataac-aaa-ccccggc
gcttgatgcgtcaagg-aattgaaattgttagt--tgcactcttgtc-ggc-ctggatac
ggtgcttgtgcaagagc-tgcc-atgacacatta--tacataaaatgactctcggcaacg
gatatctcggctctcgcatcgatgaagaacgtagcgaaatgcgatacttggtgtgaattg
cagaatcccgtgaaccatcgagtctttgaacgcaagttgcgcccgaaaccattaggttga
gggcacgtctgcctgggtgtcacacatcgttgccccaatgcc-aa--------------t
atggcgtgt-gggtgaatgttggcctcccgtgagttcaggctcacggttggtttaaattt
ggg--tccatggtagggt-atgccatgatggatggtggttgagta--acgctcgagacca
atcatggggaactttatc-ttgcttcggatctat-tgacccgtatgc---gtg----caa
cca-cgctcacaa
>Lotus_edulis_623
tcgtgtccttgc-aaaca----atccaacttgtaaactcgtttgactat---tcggg--c
at-gctcgggg--------tgtatcccacctc-aac-atcccaat------ttaggtgga
aac----------cac-----attggggtctcctcctaaw-aaataac-aaa-ccccggc
gcttgacgcntcaagg-aactgaaattgttagc--tgcactcttgtc-ggc-ccggaaac
ggtgctcgtgcaagggc-tgcc-atgacacattc--tacacaaaatgactctcggcaacg
gatatctcggctctcgcatcgatgaagaacgtagcgaaatgcgatacttggtgtgaattg
cagaatcccgtgaaccatcgagtctttgaacgcaagttgcgcccgaaaccattaggttga
gggcacgcctgcctgggtgtcacacatcgttgccccaacgcc-aaacgctccgtgct-tt
gtggtgtgtggggtgaatgttggcctcccgtgagttcaggctcacggttggttgaaaatt
ggg--tccatggtgaagt-ttgccatgatggatggtggctgagta--atgctcgagacca
atcgtggaaaactttatc-ttgcttgggctctaa-tgacccgtatgc---gtg----taa
ccg-cgctcacaa
>Lotus_creticus_501_FJ938296
tcgtatccttgc-aaaca----atccaactagtaaactcgtttgactat---tcggg--c
-t-gcttgggg--------tgtatcccacctc-aac-ttcccaat------ttaggggga
aac----------cac-----attggggtctcctcctaat-aaataac-aaa-ccccggc
gcttgatgcgtcaagg-aaatgaaattgttagt--tgcactcttgcc-ggc-ccggagac
ggcgcttgtgcaagagt-tgcc-atgacacattc--tacataaaatgactctcggcaacg
gatatctcggctctcgcatcgatgaagaacgtagcgaaatgcgatacttggtgtgaattg
cagaatcccgtgaaccatcgagtctttgaacgcaagttgcgcccgaaaccattaggttga
gggcacgtctgcctgggtgtcacacatcgttgccccaacatc-aaatgcctagtgct-at
gtggtggttggggcgaatgttggcctcccgcgagtttaggctcacggttggttgaaattt
ggg--tccatggtatggt-atgccatgatggatggtggttgagta--atgctcgagacca
atcatgggaaactttatc-ctacttgggctctaa-tgacccgtatgc---gtg----aaa
cca-cgctcacaa
>Lotus_maculatus_958
tcgtatccttgc-aaaca----atccaactagtaaactcgtttgactat---tcggg--c
-t-gcttgggg--------tgtatcccacctc-aac-ttcccaat------ttaggggga
aac----------cac-----attggggtctcctcctaat-aaataac-aaa-ccccggc
gcttgatgcgtcaagg-aaatgaaattgttagt--tgtactcttgcc-ggc-ccggagac
ggcgcttgtgcaagagt-tgcc-atgacacattc--tacataaaatgactctcggcaacg
gatatctcggctctcgcatcgatgaagaacgtagcgaaatgcgatacttggtgtgaattg
cagaatcccgtgaaccatcgagtctttgaacgcaagttgcgcccgaaaccattaggttga
gggcacgtctgcctgggtgtcacacatcgttgccccaacgcc-aaatgcctagtgct-at
gtggtggctggggcgaatgttggcctcccgcgagtttaggctcacggttggttgaaattt
ggg--tccatggtatggt-atgccatgatggatggtggttgagta--atgctcgagacca
atcatgggaaactttatc-ctacttgggctctaa-tgacccgtatgc---gtg----aaa
cca-cgctcacaa
>Lotus_eriosolen_414
tcgtatccttgc-aaaca----atccaacttgtaaacttgtttgactat---tcggg--c
-t-gcttgggg--------tgtatcccacctc-aac-ttcccaat------ttaggggga
aac----------cac-----attggggtctcctcctaat-aaataac-aaa-ccccggc
gcttgatgcgtcaagg-aaatgaaattgttagt--tgcactcttgtc-ggc-ccggagac
ggcgcttgtgcaagagt-tgcc-atgacacattc--tacataaaatgactctcggcaacg
gatatctcggctctcgcatcgatgaagaacgtagcgaaatgcgatacttggtgtgaattg
cagaatcccgtgaaccatcgagtctttgaacgcaagttgcgcccgaaaccattaggttga
gggcacgtctgcctgggtgtcacacatcgttgccccaacgcc-aaatgccaagtgct-at
gtggtggttggggcgaatgttggcctcccgcgagtttaggctcacggttggttgaaattt
ggg--tccatggtatggt-atgccatgatggatggtggttgagta--atgctcgagacca
atcatgggaaactttatc-ctacttgggctccaa-tgacccgtatgc---gtg----caa
cca-cgctcacaa
>Lotus_cytisoides_425_1_DQ160280
tcgtatcctcgc-aaaca----aaccaacttgtaaactcgtttgactat---ttggg--c
at-gcttgggg--------tgtatcccacctt-aac-ttcccaat------ttaggggga
aac----------cac-----attggggtctcctcctaat-aaataac-aaa-ccccggc
gcttgatgcgtcaagg-aattgaaattgtttat--tgcactcttgtc-agc-ncggatac
ggtgcttgtgcaagagt-tgcc-atgacacattc--tacataaaatgactctcggcaacg
gatatctcggctctcgcatcgatgaagaacgtagcgaaatgcgatacttggtgtgaattg
cagaatcccgtgaaccatcgagtctttgaacgcaagttgcgcccgaaacctttaggttga
gggcacgtctgcctgggtgtcacacatcgttgccccaacgcc-aatcgcttagtgct-tt
gtggcgtgtggggtgaatgttggcctcccgtgagttcaggctcgcggttggtttaaaatt
ggg--tccatggtgaagt-atgccatgatggatggtggctgagta--atgctcgagacca
atcatgcgtaactttatc-tcgtttggactctat-tgacccgtatgc---gtg----taa
aaagcgctcacaa
>Lotus_cytisoides_425_2_DQ166241
tcgtatcctcgc-aaacaaaccaaccaacttgtaaactcgtttgactat---ttggg--c
at-gcttgggg--------tgtatcccacctt-aac-ttcccaat------ttaggggga
aac----------cac-----attggggtctcctcctaat-aaataac-aaa-ccccggc
gcttgatgcgtcaagg-aattgaaattgtttat--tgcactcttgtc-agc-ncggatac
ggtgcttgtgcaagagt-tgcc-atgacacattc--tacataaaatgactctcggcaacg
gatatctcggctctcgcatcgatgaagaacgtagcgaaatgcgatacttggtgtgaattg
cagaatcccgtgaaccatcgagtctttgaacgcaagttgcgcccgaaacctttaggttga
gggcacgtctgcctgggtgtcacacatcgttgccccaacgcc-aatcgcttagtgct-tt
gtggcgtgtggggtgaatgttggcctcccgtgagttcaggctcgcggttggtttaaaatt
ggg--tccatggtgaagt-atgccatgatggatggtggctgagta--atgctcgagacca
atcatgcgtaactttatc-tcgtttggactctat-tgacccgtatgc---gtg----taa
aaagcgctcacaa
>Lotus_halophilus_431
tcgtatccttgc-aaaca----aaccaacttgtaaactcgtttgactat---ttggg--c
at-gcttgggg--------tgtatcacacctt-aac-ttcccaat------ttaggggga
aac----------cac-----attggggtatcctcctaat-aaataac-aaacccccggc
gcttgatgcgtcaagg-aattgaaattgtttgt--tgcactcttgtc-ggc-ccggatac
ggtgcttgtgcaagagt-tgcc-atgacacattc--tacataaaatgactctcggcaacg
gatatctcggctctcgcatcgatgaagaacgtagcgaaatgcgatacttggtgtgaattg
cagaatcccgtgaaccatcgagtctttgaacgcaagttgcgcccgaaaccattaggttga
gggcacgtctgcctgggtgtcacacatcgttgccccaacgcc-aaacgcttagtgct-tt
gtggcgtgtggggtgaatgttggcctcccgtgagttcaggctcgcggttggtttaaaatt
ggg--tccatggtgaagt-atgccatgatggatggtggctgagaa--atgctcgagacca
atcatgggtaactttatc-tcgcttgggctctat-tgacccgtatgc---gtg----tga
aaagcgctcacaa
>Lotus_axilliflorus_5089_MW412842
tcgtatccttgc-aagca----acccaacatgtaaactcgtctgactas---tcggg--c
tg-gcttgggg--------tgtatcccacctc-aac-ctcccaac------ttaggggga
aac----------cac-agcgattggggtctcctcctaat-aatgaac-aaa-ccccggc
gcttgatgcgtcaagg-aattgaaactgttagc--tgcactcttgtc-ggc-ccggttac
ggygctygtgcaggagc-tgcc-atgacacattc--tacataaaatgactctcggcaacg
gatatctcggctctcgcatcgatgaagaacgtagcgaaatgcgatacttggtgtgaattg
cagaatcccgtgaaccatcgagtctttgaacgcaagttgcgcccgaaaccattaggttga
gggcacgtctgcctgggtgtcacacatcgttgccccaacgcc-aaacgcctcgtgct---
---gtgcttggggtgaatgttggcctcccgcgagtccacgctcacggttggttgaaaatt
ggg--tccatggtagggt-atgccatgatggatggtggttgagta--acgctcgagacca
atcatgggaaactctatc-ttgcttgggctctag-taacccgtatgc---gtg----caa
gcr-cgctcacaa
>Lotus_graecus_2459_MW412844
tcgtatccttgc-aagca----acccaacatgtaaactcgtctgactac---tcggg--a
ag-gcttgggg--------tgtatcccaccgc-aac-ctcccaat------ttaggggga
aac----------cac-agcgattggggtctcctcctaat-aatgaac-aaa-ccccggc
gcttgatgcgtcaagg-aattgaaactgttagc--tgcactcttgtc-ggc-ccggatac
ggtgctcgcgcatgagc-tgcc-atgacacattc--tacrtaaaatgactctcggcaacg
gatatctcggctctcgcatcgatgaagaacgtagcgaaatgcgatacttggtgtgaattg
cagaatcccgtgaaccatcgagtctttgaacgcaagttgcgcccgaaaccattaggttga
gggcacgtctgcctgggtgtcacrcatcgttgccccaacgca-aaacgcct---------
--------tggggtgaatgttggcctcccgcgagtccaggctcacggttggttgaaaatt
ggg--tccatggtagggt-atgccatgatggatggtggttgagta--acgctcgagacca
atcat-ggaaactctatc-ttgcttgggctctag-taacccgtatgc---gtg----caa
gca-cgctcacaa
>Lotus_sanguineus_940
tcgtatccttgc-aagca----atccaacccgtaaactcgtctgactac---tcggg--c
ag-gcttgggg--------tgtatcccaccgc-agc-ctcccaat------ttaggggga
aac----------cac-agtgattggggtctcctcctaat-acacaac-aaa-ccccggc
gcttgatgcgtcaagg-aattgaaactgttagc--tgcactcttgtc-ggc-ccggatac
ggtgctcgcgcaggaga-tgcc-atgacacattc--aacataaaatgactctcggcaacg
gatatctcggctctcgcatcgatgaagaacgtagcgaaatgcgatacttggtgtgaattg
cagaatcccgtgaaccatcgagtctttgaacgcaagttgcgcccgaaaccattaggttga
gggcacgtctgcctgggtgtcacacatcgttgccccaacgcc-aaacgcctcgtgct---
---gtgcgtggggtgaatgttggcctcccgcgagtccagactcacggttggttgaaaatt
ggg--tccatggtagggt-atgccgtgatggatggtggttgagta--acgctcgagacca
atcatgggaaactctatctttgctatgccccaag-taacccgtatgc---gtg----caa
gca-cgctcacaa
>Lotus_dorycnium_ssp_gracile_D8
tcgtatcctcgc-aaaca----attcaacccgtaaacttgtctgactat---tcggg--c
ag-gcttgggg--------tgcaatgcacctc-aac-ctcccaat------ttgggggga
aac----------cacaagtgattggggtctcctcctaac-aaataac-aaa-ccccggc
gcttgatgcgtcaagg-aattgaaactgttagt--tgcactcttgtc-gac-ccggatac
ggtgcttgggcaagagc-tgcc-atgacacattc--tacataaaatgactctcggcaacg
gatatctcggctctcgcatcgatgaagaacgtagcgaaatgcgatacttggtgtgaattg
cagaatcccgtgaaccatcgagtctttgaacgcaagttgcgcccgaaaccattaggttga
gggcacgtctgcctgggtgtcacacatcgttgccccaacgcc-aaac-----atgct-gt
gcgacgcgtggggtgaatgttggcctcccgcgagttcaggctcacggttggttgaaaatt
gga--tccatggcagggt-atgccatgatggatggtggttgagga--atgctcgagacca
atcatggcaaactctacctttgcttgggccctag---acccgtatgc---gtg----caa
cca-cgctcacaa
>Lotus_germanicus_D1
tcgtatcctcgc-aaaca----atccaacccgtaaacttgtctgactat---tcggg--c
ag-gctcgggg--------tgcaatgcaccgc-gac-ctcccaat------ttgggggga
aac----------cacaagtgattggggtctcctcctaac-aaataac-aaa-ccccggc
gcttgatgcgtcaagg-aattgaaattgttagt--tgcactcttgtc-ggc-ccggatac
ggtgcttgcgcaagagc-tgcc-atgacacattc--tacataaaatgactctcggcaacg
gatatctcggctctcgcatcgatgaagaacgtagcgaaatgcgatacttggtgtgaattg
cagaatcccgtgaaccatcgagtctttgaacgcaagttgcgcccgaaaccattaggttga
gggcacgtctgcctgggtgtcacacatcgttgccccaacgcc-aaac-----atgct-gt
gcggcgcgtggggtgaatgttggcctcccgcgagttcaggctcacggttggttgaaaatt
ggg--tccatggcagggt-atgccatgatggatggtggttgagga--atgctcgagacca
atcatggcaaactctacctttgcttgggccctag---acccgtatgc---gtg----caa
cca-cgctcacaa
>Lotus_herbaceus_x_D6
tcgtatcctcgc-aaaca----atccaacccgtaaacttgtctgactat---tcggg--c
ag-gcttgggg--------tgcaatgcaccgc-aac-ctcccaat------ttgggggga
aac----------cacaagtgattggggtctcctcctaac-aaataac-aaa-ccccggc
gcttgatgcgtcaagg-aattgaaactgttagt--tgcactcttgyc-ggc-ccggatac
ggtgcttgcgcargagc-tgcc-atgacacattc--tacataaaatgactctcggcaacg
gatatctcggctctcgcatcgatgaagaacgtagcgaaatgcgatacttggtgtgaattg
cagaatcccgtgaaccatcgagtctttgaacgcaagttgcgcccgaaaccattaggttga
gggcacgtctgcctgggtgtcacacatcgttgccccaacgcc-aaac-----atgct-gt
gcggcgcgtggggtgaatgytggcctcccgcgagttcaggctcacggttggttgaaaatt
ggg--tccatggcagggt-atgccatgatggatggtggttgaggr--atgctygagacca
atcatggcaaactctacctttgcttgggccctag---acccgtatgc---gtg----aaa
aca-cgctcacaa
>Lotus_fulgurans_937
tcgca-cctcgc-aaaca----aaccaacctgtaaacttgtctgactat---tcggg--c
tg-gcttgggg--------tgcaatgcaccgc-ggc-ctcccaat------ttgggggga
aac----------cacaagtgattggggtctcctcctaac-aaataac-aaa-ccccggc
gcttgatgcgtcaagg-aattgaaactgttagt--tgcactcttgtc-ggc-ccggatac
ggtgcttgcgcaagagc-tgcc-atgacacattc--tacataaaatgactctcggcaacg
gatatctcggctctcgcatcgatgaagaacgtagcgaaatgcgatacttggtgtgaattg
cagaatcccgtgaaccatcgagtctttgaacgcaagttgcgcccgaaaccattaggttga
gggcacgtctgcctgggtgtcacacatcgttgccccaacgcc-aaac-----atgct-gt
gcggcgcgtggggtgaatgttggcctcccgcgagttcaggctcacggttggttgaaaatt
ggg--tccatggcagggt-atgccatgatggatggtggttgagga--atgctcgagacca
atcatggcaaactctacctttgcttgggccctag---acccgtatgc---gtg----caa
cca-cgctcacaa
>Lotus_hirsutus_03052323
tcgtatcctcgc-aaaca----atccaacccgtaaactcgtttgactat---tcggg--c
ag-gcttgggg--------tgcaatgcaccgc-gac-ctcccagc------ttgggggga
aac----------cacaagtgattggggtctcctcctaac-aaataac-aaa-ccccggc
gcttgatgcgtcaagg-aattgaaattgttagt--tgcactcttgtt-ggc-ccggatac
ggtgcttgcgcaggagc-tgcc-atgacacattc--tacataaaatgactctcggcaacg
gatatctcggctctcgcatcgatgaagaacgtagcgaaatgcgatacttggtgtgaattg
cagaatcccgtgaaccatcgagtctttgaacgcaagttgcgcccgaaaccattaggttga
gggcacgtctgcctgggtgtcacacatcgttgccccaacgcc-aaacgcctcgtgct-gt
gcggcgcgtggggtgaatgttggcctcccgcgagtccaggctcacggttggttgaaattc
ggg--tccatggtagggt-atgccatgatggatggtggttgagta--accctcgagacca
atcatgggaaactctatctttgcttgggccctag-taacccgtatgc---gtg----caa
cca-cgctcacaa
>Lotus_hirsutus_1841
tcgtatcctcgc-aaaca----atgcaacccgtaaactcgtctgactat---tcggg--c
tg-gcttgggg--------tgcaatgcaccgc-gac-ctcccaat------ttgggggga
aac----------cacaagtgattggggtctcctcctaac-aaataac-aaa-ccccggc
gcttgatgcgtcaagg-aattgaaactgttagt--tgcactcttgtc-ggc-ccggatac
ggtgcttgcgcaggagc-tgcc-atgacacattc--tacataaaatgactctcggcaacg
gatatctcggctctcgcatcgatgaagaacgtagcgaaatgcgatacttggtgtgaattg
cagaatcccgtgaaccatcgagtctttgaacgcaagttgcgcccgaaaccattaggttga
gggcacgtctgcctgggtgtcacacatcgttgccccaacgcc-aaacgcctcgtgct-gt
gcggcgcgtggggtgaatgttggcctcccgcgagtccaggctcacggttggttgaaaatt
ggg--tccatggtagggt-atgccatgatggatggtggttgagta--agcctcgagacca
atcatgggaaactttatctttgcttgggccctag-taacccgtatgc---gtg----caa
cca-cgctcacaa
>Lotus_rectus_401
tcgtatcctcgc-aaaca----aaccaacctgtaaactcgtccgactat---tcggg--c
ag-gctcgggg--------tgtgccccacccc-agc-ctcccaat------tcaggggga
agc----------cac-----aacggggcctcctcctaat-aaacaac-aaa-ccccggc
gcttgatgcgtcaaggaaattgaaactgtcagc--tacactcctgcc-ggc-ccggatac
ggtccttgtgcaggagt-tgcc-acgacacattc--tacataaaatgactctcggcaacg
gatatctcggctctcgcatcgatgaagaacgtagcgaaatgcgatacttggtgtgaattg
cagaatcccgtgaaccatcgagtctttgaacgcaagttgcgcccgaagccattaggttga
gggcacgtctgcctgggtgtcacacatcgttgccccaacgcc-aaacgcctcgtgca-at
gcggcgcgtggggtgaatgctggcctcccgtgagtctaggctcacggttggttgaaaatc
ggg--tccgtggtagggt-atgccatgatggatggtggttgagta--atgctcgagacca
atcgtgggaaactctatc-ttgcttgggctctag-taacctgtatgc---gtg----caa
tgg-cgctcacaa
>Lotus_rectus_TH1
tcgtatcctcgc-aaaca----aaccaacctgtaaactcgtccgactat---tcggg--c
ag-gctcgggg--------tgtgccccacccc-agc-ctcccaat------tcaggggga
agc----------cac-----aacggggcctcctcctaat-aaacaac-aaa-ccccggc
gcttgatgcgtcaaggaaattgaaactgtcagc--tacactcctgcc-ggc-ccggatac
ggtccttgtgcaggagt-tgcc-acgacacattc--tacataaaatgactctcggcaacg
gatatctcggctctcgcatcgatgaagaacgtagcgaaatgcgatacttggtgtgaattg
cagaatcccgtgaaccatcgagtctttgaacgcaagttgcgcccgaagccattaggttga
gggcacgtctgcctgggtgtcacacatcgttgccccaacgcc-aaacgcctcgtgca-at
gcggcgcgtggggtgaatgctggcctcccgtgagtctaggctcacggttggttgaaaatc
ggg--tccgtggtagggt-atgccatgatggatggtggttgagta--atgctcgagacca
atcgtgggaaactctatc-ttgcttgggctctag-taacctgtatgc---gtg----caa
tgg-cgctcacaa
>Lotus_rectus_REC1_MK780164
tcgtatcctcgc-aaaca----taccaacctgtaaactcgtccgactat---ccggg--c
ag-gctcgggg--------tgcgccccacccc-agc-ctcccaat------tcaggggga
aac--cacga---cac-----aacggggcctcctcctaataaaacaac-aaa-ccccggc
gcttgatgcgtcaaggaaattgaaattgttagc--tgcactcctgcc-ggc-ccggatgc
ggtgctcgtgcagg-gt-tgac-acgacacattc--tacataaaatgactctcggcaacg
gatatctcggctctcgcatcgatggagaacgcagcgaaatgcgatacttggtgtgaattg
cagaatcccgtgaaccatcgagtctttgaacgcaagttgcgcccgaaaccattaggttga
gggcacgtctgcctgggtgtcacacatcgttgccccaacgcc-aaacgcctcgtgca-at
gcggctcgtggggtgaatgttggcctcccgcgagtccaggctctcggttggttgaaaatt
ggg--tccatggtagggt-atgccatgatggatggtggttgagta--acgctcgagacca
atcgtgggaaactctatc-ttgcttgggctctag-taacctgtatgc---gtg----caa
cga-cgctcacaa
>Lotus_glinoides_461_DQ166220
tcgtatccttgc-aaaca----atccaacctgtaaactcgtctgactat---tcggg--c
ag-gcttgggg--------tgtatcccaccgc-agc-ctcccaat------ttaggggga
aac----------cacaa---tatggggtctcctcctaac-aaataacaaaa-ccccggc
gcttgatgcgtcaagg-aattgaaattgttaat--tgcactcttgtc-ggc-ccggatac
ggtgcttgtgcaggagt-tgccaatgacacattg--tacataaaatgactctcggcaacg
gatatctcggctctcgcatcgatgaagaacgtagcgaaatgcgatacttggtgtgaattg
cagaatcccgtgaaccatcgagtctttgaacgcaagttgcgcccgaaaccattaggttga
gggcacgtctgcctgggtgtcacacatcgttgccccaacgcc-aaacgcctcgtgct-aa
gctgcgtgtggggtgaatgttgacctcccgtgtgt-taggctcacggttggttgaaaatt
ggg--tccatggtagggtaatgccatgatggatggtggttgagta--acgctcgagacca
atcatgggtaactctatc-gtgcttgggctctagaaaacccgtatgc---gtg----tan
ccg-cgctcacaa
>Lotus_strictus_3845
tcgtatccttgc-aaaca----aaccaacctgcaaactcgtctgactat---tcggg--y
ag-gcttggggcggg----tgcgtcccgccgc-agc-ctcccaat------ttaggggga
aac-----cacaacac-----aacggggtctcctcctaatacaataac-aaa-ccccggc
gcttgatgcgtcaagg-aattgaaattgttagctgtgcactcctgcc-ggc-ccggagac
ggcgcccgcgcaggagc-tgcc-atgacgcattc--tacataaaatgactctcggcaacg
gatatctcggctctcgcatcgatgaagaacgtagcgaaatgcgatacttggtgtgaattg
cagaatcccgtgaaccatcgagtctttgaacgcaagttgcgcccgaaaccattaggttga
gggcacgtctgcctgggtgtcacacatcgtcgccccaacgcc-aaacgcctcgcgct-gt
gcggcgtgcygggtgaaagttggcctcccgtgagcccagcctcacggttggttgaaaatt
gggtctccatggtagggc-acgccatgatggatggtggttgagtg--acgctcgagacca
atcatgggaaactctatctttgcttgggccctag-taacccgtatgc---gtg-----cg
cca-cgctcacaa
>Lotus_strictus_413
tcgtatccttgc-aagca----aaccaacccgcaaacccgtccgactat---tcggg--c
ag-gcctggggcgggcgcctgcgtcccaccgc-agc-ctcccaat------ttaggggga
aac-----cacaacac-----aacggggtctcctcctgataaaataac-aaacccccggc
gcttgacgcgtcaagg-aatcgaaattgttagc--cgcactcttgcc-ggt-ccgga---
----------caggagc-cgcc-gcgacacattc--tacataaaatgactctcggcaacg
gatatctcggctctcgcatcgatgaagaacgtagcgaaatgcgatacttggtgtgaattg
cagaatcccgtgaaccatcgagtctttgaacgcaagttgcgcccgaaaccattaggctga
gggcacgtctgcctgggtgtcacacatcgttgccccaacgcc-aaacgcctcgtgct-gt
gcggcgtgcggggtgaaagttggcctcccgtgagcccagcctcacggttggttgaaaatt
gggtctccatggcagggc-acgccatgatggatggtggttgagtg--acgctcgagacca
atcatgggaaactctatc-ctgcttgggccctag-taacccgtatgc---gtg-----ca
cca-cgctcacaa
>Lotus_angustissimus_472_DQ166243
tcgtatccttgc-aagca----aaccaacctgtaaactcgtttgactat---tcggg--a
ag-gctcgggg--------tgtatcccacctc-agc-ctcccaac-taca-ttaggggga
aat----------ccc-----aatggggtctcctcctgat-aaataac-aaa-ccccggc
gcttgatgcgtcaagg-aactgaaactgttagc--tgcgctcttgcc-ggc-ccggatac
ggtgcttgtgcaggagc-tgcc-acgacacattc--tacataaaatgactctcggcaacg
gatatctcggctctcgcatcgatgaagaacgtagcgaaatgcgatacttggtgtgaattg
cagaatcccgtgaaccatcgagtctttgaacgcaagttgcgcccganacctttaggttga
gggcacgtctgcctgggtgtcacacatcgttgccccaacgcc-aaacgcctcgtgct-gt
gcggcgnttggggcgaatgctggcctcccgcgagcccaggctcacggttggtttaaaatt
ggg--tccatggtagggt-atgccgtganngatggtggttgagtg--acgctcgagacca
atcacgggaaactctatc-ctgctcggtccctgg-aaacccggatgcgtggtg----tga
ccg-cgctcacaa
>Lotus_angustissimus_ANG03
tcgtatccttgc-aagca----aaccaacctgtaaactcgtttgactat---tcggg--a
ag-gctcgggg--------tgtatcccacctc-agc-ctcccaac-taca-ttaggggga
aat----------ccc-----aatggggtctcctcctgat-aaataac-aaa-ccccggc
gcttgatgcgtcaagg-aactgaaactgttagc--tgcgctcttgcc-ggc-ccggatac
ggtgcttgtgcaggagc-tgcc-acgacacattc--tacataaaatgactctcggcaacg
gatatctcggctctcgcatcgatgaagaacgtagcgaaatgcgatacttggtgtgaattg
cagaatcccgtgaaccatcgagtctttgaacgcaagttgcgcccgaracctttaggttga
gggcacgtctgcctgggtgtcacacatcgttgccccaacgcc-aaacgcctcgtgct-gt
gcggcgyttggggcgaatgctggcctcccgcgagcccaggctcacggttggtttaaaatt
ggg--tccatggtagggt-atgccgtgatggatggtggttgagtg--acgctcgagacca
atcacgggaaactctatc-ctgctcggtccctgg-aaacccggatgcgtggtg----tga
ccg-cgctcacaa
>Lotus_angustissimus_ANG09
tcgtatccttgc-aagca----aaccaacctgtaaactcgtttgactat---tcggg--a
ag-gctcgggg--------tgtatcccacctc-agc-ctcccaac-taca-ttaggggga
aat----------ccc-----aatggggtctcctcctgat-aaataac-aaa-ccccggc
gcttgatgcgtcaagg-aactgaaactgttagc--tgcgctcttgcc-ggc-ccggatac
ggtgcttgtgcaggagc-tgcc-acgacacattc--tacataaaatgactctcggcaacg
gatatctcggctctcgcatcgatgaagaacgtagcgaaatgcgatacttggtgtgaattg
cagaatcccgtgaaccatcgagtctttgaacgcaagttgcgcccgagacctttaggttga
gggcacgtctgcctgggtgtcacacatcgttgccccaacgcc-aaacgcctcgtgct-gt
gcggcgyttggggcgaatgctggcctcccgcgagcccaggctcacggttggtttaaaatt
ggg--tccatggtagggt-atgccgtgatggatggtggttgagtg--acgctcgagacca
atcacgggaaactctatc-ctgctcggtccctgg-aaacccggatgcgtggtg----tga
ccg-cgctcacaa
>Lotus_angustissimus_ZLA
tcgtatccttgc-aagca----aaccaacctgtaaactcgtttgactat---tcggg--a
ag-gctcgggg--------tgtatcccacctc-agc-ctcccaac-taca-ttaggggga
aat----------ccc-----aatggggtctcctcctgat-aaataac-aaa-ccccggc
gcttgatgcgtcaagg-aactgaaactgttagc--tgcgctcttgcc-ggc-ccggatac
ggtgcttgtgcaggagc-tgcc-acgacacattc--tacataaaatgactctcggcaacg
gatatctcggctctcgcatcgatgaagaacgtagcgaaatgcgatacttggtgtgaattg
cagaatcccgtgaaccatcgagtctttgaacgcaagttgcgcccgagacctttaggttga
gggcacgtctgcctgggtgtcacacatcgttgccccaacgcc-aaacgcctcgtgct-gt
gcggcgcttggggcgaatgctggcctcccgcgagcccaggctcacggttggtttaaaatt
ggg--tccatggtagggt-atgccgtgatggatggtggttgagtg--acgctcgagacca
atcacgggaaactctatc-ctgctcggtccctgg-aaacccggatgcgtggtg----tga
ccg-cgctcacaa
>Lotus_angustissimus_ANG08
tcgtatccttgc-aagca----aaccaacctgtaaactcgtttgactat---tcggg--a
ag-gctcgggg--------tgtatcccacctc-agc-ctcccaac-taca-ttaggggga
aat----------ccc-----aatggggtctcctcctgat-aaataac-aaa-ccccggc
gcttgatgcgtcaagg-aactgaaactgttagc--tgcgctcttgcc-ggc-ccggatac
ggtgcttgtgcaggagc-tgcc-acgacacattc--tacataaaatgactctcggcaacg
gatatctcggctctcgcatcgatgaagaacgtagcgaaatgcgatacttggtgtgaattg
cagaatcccgtgaaccatcgagtctttgaacgcaagttgcgcccgaaacctttaggttga
gggcacgtctgcctgggtgtcacacatcgttgccccaacgcc-aaacgcctcgtgct-gt
gcggcgtttggggcgaatgctggcctcccgcgagcccaggctcacggttggtttaaaatt
ggg--tccatggtagggt-atgccgtgatggatggtggttgagtg--acgctcgagacca
atcacgggaaactctatc-ctgctcggtccctgg-aaacccggatgcgtggtg----tga
ccg-cgctcacaa
>Lotus_angustissimus_ANG01
tcgtatccttgc-aagca----aaccaacctgtaaactcgtttgactat---tcggg--a
ag-gctcgggg--------tgtatcccacctc-agc-ctcccaac-taca-ttaggggga
aat----------ccc-----aatggggtctcctcctgat-aaataac-aaa-ccccggc
gcttgatgcgtcaagg-aactgaaactgttagc--tgcgctcttgcc-ggc-ccggatac
ggtgcttgtgcaggagc-tgcc-acgacacattc--tacataaaatgactctcggcaacg
gatatctcggctctcgcatcgatgaagaacgtagcgaaatgcgatacttggtgtgaattg
cagaatcccgtgaaccatcgagtctttgaacgcaagttgcgcccgaracctttaggttga
gggcacgtctgcctgggtgtcacacatcgttgccccaacgcc-aaacgcctcgtgct-gt
gcggcgyttggggcgaatgctggcctcccgcgagcccaggctcacggttggtttaaaatt
ggg--tccatggtagggt-atgccgtgatggatggtggttgagtg--acgctcgagacca
atcacgrgaaactctatc-ctgctcggtccctgg-aaacccggatgcgtggtg----tga
ccg-cgctcacaa
>Lotus_angustissimus_ANG02
tcgtatccttgc-aagca----aaccaacctgtaaactcgtttgactat---tcggg--a
ag-gctcgggg--------tgtatcccacctc-agc-ctcccaac-taca-ttaggggga
aat----------ccc-----aatggggtctcctcctgat-aaataac-aaa-ccccggc
gcttgatgcgtcaagg-aactgaaactgttagc--tgcgctcttgcc-ggc-ccggatac
ggtgcttgtgcaggagc-tgcc-acgacacattc--tacataaaatgactctcggcaacg
gatatctcggctctcgcatcgatgaagaacgtagcgaaatgcgatacttggtgtgaattg
cagaatcccgtgaaccatcgagtctttgaacgcaagttgcgcccgaracctttaggttga
gggcacgtctgcctgggtgtcacacatcgttgccccaacgcc-aaacgcctcgtgct-gt
gcggcgyttggggcgaatgctggcctcccgcgagcccaggctcacggttggtttaaaatt
ggg--tccatggtagggt-atgccgtgatggatggtggttgagtg--acgctcgagacca
atcacgrgaaactctatc-ctgctcggtccctgg-aaacccggatgcgtggtg----tga
ccg-cgctcacaa
>Lotus_angustissimus_ANG04
tcgtatccttgc-aagca----aaccaacctgtaaactcgtttgactat---tcggg--a
ag-gctcgggg--------tgtatcccacctc-agc-ctcccaac-taca-ttaggggga
aat----------ccc-----aatggggtctcctcctgat-aaataac-aaa-ccccggc
gcttgatgcgtcaagg-aactgaaactgttagc--tgcgctcttgcc-ggy-ccggatac
ggtgcttgtgcaggagc-tgcc-acgacacattc--tacataaaatgactctcggcaacg
gatatctcggctctcgcatcgatgaagaacgtagcgaaatgcgatacttggtgtgaattg
cagaatcccgtgaaccatcgagtctttgaacgcaagttgcgcccgagacctttaggttga
gggcacgtctgcctgggtgtcacacatcgttgccccaacgcc-aaacgcctcgtgct-gt
gcggcgyttggggcgaatgctggcctcccgcgagcccaggctcacggttggtttaaaatt
ggg--tccatggtagggt-atgccgtgatggatggtggttgagtg--acgctcgagacca
atcacgrgaaactctatc-ctgctcggtccctgg-aaacccggatgcgtggtg----tga
ccg-cgctcacaa
>Lotus_angustissimus_ANG05
tcgtatccttgc-aagca----aaccaacctgtaaactcgtttgactat---tcggg--a
ag-gctcgggg--------tgtatcccacctc-agc-ctcccaac-taca-ttaggggga
aat----------ccc-----aatggggtctcctcctgat-aaataac-aaa-ccccggc
gcttgatgcgtcaagg-aactgaaactgttagc--tgcgctcttgcc-ggy-ccggatac
ggtgcttgtgcaggagc-tgcc-acgacacattc--tacataaaatgactctcggcaacg
gatatctcggctctcgcatcgatgaagaacgtagcgaaatgcgatacttggtgtgaattg
cagaatcccgtgaaccatcgagtctttgaacgcaagttgcgcccgagacctttaggttga
gggcacgtctgcctgggtgtcacacatcgttgccccaacgcc-aaacgcctcgtgct-gt
gcggcgyttggggcgaatgctggcctcccgcgagcccaggctcacggttggtttaaaatt
ggg--tccatggtagggt-atgccgtgatggatggtggttgagtg--acgctcgagacca
atcacgggaaactctatc-ctgctcggtccctgg-aaacccggatgcgtggtg----tga
ccg-cgctcacaa
>Lotus_angustissimus_ANG07
tcgtatccttgc-aagca----aaccaacctgtaaactcgtttgactat---tcggg--a
ag-gctcgggg--------tgtatcccacctc-agc-ctcccaac-taca-ttaggggga
aat----------ccc-----aatggggtctcctcctgat-aaataac-aaa-ccccggc
gcttgatgcgtcaagg-aactgaaactgttagc--tgcgctcttgcc-ggc-ccggatac
ggtgcttgtgcaggagc-tgcc-acgacacattc--tacataaaatgactctcggcaacg
gatatctcggctctcgcatcgatgaagaacgtagcgaaatgcgatacttggtgtgaattg
cagaatcccgtgaaccatcgagtctttgaacgcaagttgcgcccgaaacctttaggttga
gggcacgtctgcctgggtgtcacacatcgttgccccaacgcc-aaacgcctcgtgct-gt
gcggcgtttggggcgaatgctggcctcccgcgagcccaggctcacggttggtttaaaatt
ggg--tccatggtakggt-atgccgtgatggatggtggttgagtg--acgctcgagacca
atcacgggaaactctatc-ctgctcggtccctgg-aaacccggatgcgtggtg----tga
ccg-cgctcacaa
>Lotus_angustissimus_ANG10
tcgtatccttgc-aagca----aaccaacctgtaaactcgtttgactat---tcggg--a
ag-gctcgggg--------tgtatcccacctc-agc-ctcccaac-taca-ttaggggga
aat----------ccc-----aatggggtctcctcctgat-aaataac-aaa-ccccggc
gcttgatgcgtcaagg-aactgaaactgttagc--tgcgctcttgcc-ggc-ccggatac
ggtgcttgtgcaggagc-tgcc-acgacacattc--tacataaaatgactctcggcaacg
gatatctcggctctcgcatcgatgaagaacgtagcgaaatgcgatacttggtgtgaattg
cagaatcccgtgaaccatcgagtctttgaacgcaagttgcgcccgaracctttaggttga
gggcacgtctgcctgggtgtcacacatcgttgccccaacgcc-aaacgcctcgtgct-gt
gcggcgyttggggcgaatgctggcctcccgcgagcccaggctcacggttggtttaaaatt
ggg--tccatggtagggt-atgccgtgatggatggtggttgagtg--acgctcgagacca
atcacgggaaactctatc-ctgctcggtccctgg-aaacccggatgcgtggtg----tga
ccg-cgctcacaa
>Lotus_angustissimus_ANG11
tcgtatccttgc-aagca----aaccaacctgtaaactcgtttgactat---tcggg--a
ag-gctcgggg--------tgtatcccacctc-agc-ctcccaac-taca-ttaggggga
aat----------ccc-----aatggggtctcctcctgat-aaataac-aaa-ccccggc
gcttgatgcgtcaagg-aactgaaactgttagc--tgcgctcttgcc-ggc-ccggatac
ggtgcttgtgcaggagc-tgcc-acgacacattc--tacataaaatgactctcggcaacg
gatatctcggctctcgcatcgatgaagaacgtagcgaaatgcgatacttggtgtgaattg
cagaatcccgtgaaccatcgagtctttgaacgcaagttgcgcccgagacctttaggttga
gggcacgtctgcctgggtgtcacacatcgttgccccaacgcc-aaacgcctcgtgct-gt
gcggcgcttggggcgaatgctggcctcccgcgagcccaggctcacggttggtttaaaatt
ggg--tccatggtagggt-atgccgtgatggatggtggttgagtg--acgctcgagacca
atcacgggaaactctatc-ctgctcggtccttgg-aaacccggatgcgtggtg----tga
ccg-cgctcacaa
>Lotus_angustissimus_ANG13
tcgtatccttgc-aagca----aaccaacctgtaaactcgtttgactat---tcggg--a
ag-gctcgggg--------tgtatcccacctc-agc-ctcccaac-taca-ttaggggga
aat----------ccc-----aatggggtctcctcctgat-aaataac-aaa-ccccggc
gcttgatgcgtcaagg-aactgaaactgttagc--tgcgctcttgcc-ggc-ccggatac
ggtgcttgtgcaggagc-tgcc-acgacacattc--tacataaaatgactctcggcaacg
gatatctcggctctcgcatcagtgaagaacgcagcgaaatgcgatacttggtgtgaattg
cagaatcccgtgaaccatcgagtctttgaacgcaagttgcgcccgagacctttaggttga
gggcacgtctgcctgggtgtcacacatcgttgccccaacgcc-aaacgcctcgtgct-gt
gcggcgcttggggcgaatgctggcctcccgcgagcccaggctcacggttggtttaaaatt
ggg--tccatggtagggt-atgccgtgatggatggtggttgagtg--acgctcgagacca
atcacgagaaactctatc-ctgctcggtccctgg-aaacccggatgcgtggtg----tga
ccg-cgctcacaa
>Lotus_angustissimus_ANG15
tcgtatccttgc-aagca----aaccaaccygtaaactcgtttgactat---tcggg--a
ag-gctcgggg--------tgtatcccacctc-agc-ctcccaac-taca-ttaggggga
aat----------ccc-----aatggggtctcctcctgat-aaataac-aaa-ccccggc
gcttgatgcgtcaagg-aactgaaactgttagc--tgcgctcttgcc-ggc-ccggatac
ggtgcttgtgcaggagc-tgcc-acgacacattc--tacataaaatgactctcggcaacg
gatatctcggctctcgcatcagtgaagaacgcagcgaaatgcgatacttggtgtgaattg
cagaatcccgtgaaccatcgagtctttgaacgcaagttgcgcccgagacctttaggttga
gggcacgtctgcctgggtgtcacacatcgttgccccaacgcc-aaacgcctcgtgct-gt
gcggcgcttggggcgaatgctggcctcccgcgagcccaggctcacggttggtttaaaatt
ggg--tccatggtagggt-atgccgtgatggatggtggttgagtg--acgctcgagacca
atcacgggaaactctatc-ctgctcggtccctgg-aaacccggatgcgtggtg----tga
ccg-cgctcacaa
>Lotus_macrotrichus_819n
tcgtatccttgc-aaaca----aaccaacctgtaaactcgtttgactat---tcggg--c
ag-gcttgggg--------tgtatcccacctc-agc-ctcccgac-taca-ttaggggga
aat----------ccc-----aatggggtctcctcctgat-aaataac-aaa-ccccggc
gcttgatgcgtcaagg-aactgaaactgttagc--tgcactcttgtc-ggc-ccggatac
ggtgatcgcgcaagagc-tgcc-acgacacattc--tacataaaatgactctcggcaacg
gatatctcggctctcgcatcgatgaagaacgcagcgaaatgcgatacttggtgtgaattg
cagaatcccgtgaaccatcgagtctttgaacgcaagttgcgcccgaaaccattaggttga
gggcacgtctgcctgggtgtcacacatcgttgccccaacgcc-aaacgcctcgtgct-ct
gcggcgtttggggcgaatgttggcctcccgcgagcccaggctcacggttggtttaaaatt
ggg--tccatggtagggt-atgccgtgatggatggtggttgagtg--acgctcgagacca
atcatgggaaactctacc-ttgctcggtccccgg-aaacccggatgcgtggtg----taa
ccg-cgctcacaa
>Lotus_praetermissus_473_DQ168370
tcgtatccttgc-aaaca----aaccaacctgtaaactcgtttgactat---tcggg--c
ag-gcttgggg--------tgtatcccacctc-agc-ctcccgac-taca-ttaggggga
aat----------ccc-----gatggggtctcctcctgat-aaataac-aaa-ccccggc
gcttgatgcgtcaagg-aactgaaactgttagc--tgcactcttgtc-ggc-ccggatac
ggtgatcgcgcaagagc-tgcc-acgacacattc--tacataaaatgactctcggcaacg
gatatctcggctctcgcatcgatgaagaacgtagcgaaatgcgatacttggtgtgaattg
cagaatcccgtgaaccatcgagtctttgaacgcaagttgcgcccgaaaccattaggttga
gggcacgtctgcctgggtgtcacacatcgttgccccaacgcc-aaacgcctcgtgct-ct
gcggcgtttggggcgaatgttggcctcccgcgagccnaggctcacggttggtttaaaatt
ggg--tccatggtagggt-atgccgngatggatggtggttgagtg--acgctcgagacca
atcatgggaaactctacc-ttgctcggtccccgg-aaacccgaatgcgtggtg----taa
ccg-cgctcacaa
>Lotus_praetermissus_POY
tcgtatccttgc-aaaca----aaccaacctgtaaactcgtttgactat---tcggg--c
ag-gcttgggg--------tgtatcccacctc-agc-ctcccgac-taca-ttaggggga
aat----------ccc-----gatggggtctcctcctgat-aaataac-aaa-ccccggc
gcttgatgcgtcaagg-aactgaaactgttagc--tgcactcttgtc-ggc-ccggatac
ggtgatcgcgcaagagc-tgcc-acgacacattc--tacataaaatgactctcggcaacg
gatatctcggctctcgcatcgatgaagaacgtagcgaaatgcgatacttggtgtgaattg
cagaatcccgtgaaccatcgagtctttgaacgcaagttgcgcccgaaaccattaggttga
gggcacgtctgcctgggtgtcacacatcgttgccccaacgcc-aaacgcctcgtgct-ct
gcggcgtttggggcgaatgttggcctcccgcgagcccaggctcacggttggtttaaaatt
ggg--tccatggtagggt-atgccgtgatggatggtggttgagtg--acgctcgagacca
atcatgggaaactctacc-ttgctcggtccccgg-aaacccgaatgcgtggtg----taa
ccg-cgctcacaa
>Lotus_praetermissus_TH4
tcgtatccttgc-aaaca----aaccaacctgtaaactcgtttgactat---tcggg--c
ag-gcttgggg--------tgtatcccacctc-agc-ctcccgac-taca-ttaggggga
aat----------ccc-----gatggggtctcctcctgat-aaataac-aaa-ccccggc
gcttgatgcgtcaagg-aactgaaactgttagc--tgcactcttgtc-ggc-ccggatac
ggtgatcgcgcaagagc-tgcc-acgacacattc--tacataaaatgactctcggcaacg
gatatctcggctctcgcatcgatgaagaacgtagcgaaatgcgatacttggtgtgaattg
cagaatcccgtgaaccatcgagtctttgaacgcaagttgcgcccgaaaccattaggttga
gggcacgtctgcctgggtgtcacacatcgttgccccaacgcc-aaacgcctcgtgct-ct
gcggcgtttggggcgaatgttggcctcccgcgagccmaggctcacggttggtttaaaatt
ggg--tccatggtagggt-atgccgtgatggatggtggttgagtg--acgctcgagacca
atcatgggaaactctacc-ttgctcggtccccgg-aaacccgaatgcgtggtg----taa
ccg-cgctcacaa
>Lotus_praetermissus_TH5
tcgtatccttgc-aaaca----aaccaacctgtaaactcgtttgactat---tcggg--c
ag-gcttgggg--------tgtatcccacctc-agc-ctcccgac-taca-ttaggggga
aat----------ccc-----gatggggtctcctcctgat-aaataac-aaa-ccccggc
gcttgatgcgtcaagg-aactgaaactgttagc--tgcactcttgtc-ggc-ccggatac
ggtgatcgcgcaagagc-tgcc-acgacacattc--tacataaaatgactctcggcaacg
gatatctcggctctcgcatcgatgaagaacgtagcgaaatgcgatacttggtgtgaattg
cagaatcccgtgaaccatcgagtctttgaacgcaagttgcgcccgaaaccattaggttga
gggcacgtctgcctgggtgtcacacatcgttgccccaacgcc-aaacgcctcgtgct-ct
gcggcgtttggggcgaatgttggcctcccgcgagccmaggctcacggttggtttaaaatt
ggg--tccatggtagggt-atgccgtgatggatggtggttgagtg--acgctcgagacca
atcatgggaaactctacc-ttgctcggtccccgg-aaacccgaatgcgtggtg----taa
ccg-cgctcacaa
>Lotus_praetermissus_TH7
tcgtatccttgc-aaaca----aaccaacctgtaaactcgtttgactat---tcggg--c
ag-gcttgggg--------tgtatcccacctc-agc-ctcccgac-taca-ttaggggga
aat----------ccc-----gatggggtctcctcctgat-aaataac-aaa-ccccggc
gcttgatgcgtcaagg-aactgaaactgttagc--tgcactcttgtc-ggc-ccggatac
ggtgatcgcgcaagagc-tgcc-acgacacattc--tacataaaatgactctcggcaacg
gatatctcggctctcgcatcgatgaagaacgtagcgaaatgcgatacttggtgtgaattg
cagaatcccgtgaaccatcgagtctttgaacgcaagttgcgcccgaaaccattaggttga
gggcacgtctgcctgggtgtcacacatcgttgccccaacgcc-aaacgcctcgtgct-ct
gcggcgtttggggcgaatgttggcctcccgcgagccmaggctcacggttggtttaaaatt
ggg--tccatggtagggt-atgccgtgatggatggtggttgagtg--acgctcgagacca
atcatgggaaactctacc-ttgctcggtccccgg-aaacccgaatgcgtggtg----taa
ccg-cgctcacaa
>Lotus_praetermissus_Stn6
tcgtatccttgc-aaaca----aaccaacctgtaaactcgtttgactat---tcggg--c
ag-gcttgggg--------tgtatcccacctc-agc-ctcccgac-taca-ttaggggga
aat----------ccc-----gatggggtctcctcctgat-aaataac-aaa-ccccggc
gcttgatgcgtcaagg-aactgaaactgttagc--tgcactcttgtc-ggc-ccggatac
ggtgatcgcgcaagagc-tgcc-acgacacattc--tacataaaatgactctcggcaacg
gatatctcggctctcgcatcgatgaagaacgtagcgaaatgcgatacttggtgtgaattg
cagaatcccgtgaaccatcgagtctttgaacgcaagttgcgcccgaaaccattaggttga
gggcacgtctgcctgggtgtcacacatcgttgccccaacgcc-aaacgcctcgtgct-ct
gcggcgtttggggcgaatgttggcctcccgcgagccaaggctcacggttggtttaaaatt
ggg--tccatggtagggt-atgccgtgatggatggtggttgagtg--acgctcgagacca
atcatgggaaactctacc-ttgctcggtccccgg-aaacccgaatgcgtggtg----taa
ccg-cgctcacaa
>Lotus_praetermissus_TH6
tcgtatccttgc-aaaca----aaccaacctgtaaactcgtttgactat---tcggg--c
ag-gcttgggg--------tgtatcccacctc-agc-ctcccgac-taca-ttaggggga
aat----------ccc-----gatggggtctcctcctgat-aaataac-aaa-ccccggc
gcttgatgcgtcaagg-aactgaaactgttagc--tgcactcttgtc-ggc-ccggatac
ggtgatcgcgcaagagc-tgcc-acgacacattc--tacataaaatgactctcggcaacg
gatatctcggctctcgcatcgatgaagaacgtagcgaaatgcgatacttggtgtgaattg
cagaatcccgtgaaccatcgagtctttgaacgcaagttgcgcccgaaaccattaggttga
gggcacgtctgcctgggtgtcacacatcgttgccccaaygcc-aaacgcctcgtgct-ct
gcggcgtttggggcgaatgttggcctcccgcgagccaaggctcacggttggtttaaaatt
ggg--tccatggtagggt-atgccgtgatggatggtggttgagtg--acgctcgagacca
atcatgggaaactctacc-ttgctcggtccccgg-aaacccgaatgcgtggtg----taa
ccg-cgctcacaa
>Lotus_praetermissus_458_DQ166227
tcgta-tcctgc-aaaca----aaccaacctgtaaactcgtttgactat---tcggg--c
ag-gc-tgggg--------tgtatccca-ctc-agc-ctcccga--taca-ttaggggga
aat----------ccc-----gatggggtctcctcctgat-aaataac-aaa-ccccggc
gcttgatgcgtcaagg-aactgaaactgttagc--tgcactcttgtc-ggc-ccggatac
ggtgatcgcgcaagagc-tgcc-acgacacattc--tacataaaatgactctcggcaacg
gatatctcggctctcgcatcgatgaagaacgtagcgaaatgcgatacttggtgtgaattg
cagaatcccgtgaaccatcgagtctttgaacgcaagttgcgcccgaaaccattaggttga
gggcacgtctgcctgggtgtcacacatcgttgccccaacgcc-aaacgcctcgtgct-ct
gcggcgtttggggcgaatgttggcctcccgcgagccaaggctcacggttggtttaaaatt
ggg--tccatggtagggt-atgccgtgatggatggtggttgagtg--acgctcgagacca
atcatgggaaactctacc-ttgctcggtccccgg-aaacccgaatgcgtggtg----taa
ccg-cgctcacaa
>Lotus_pedunculatus_437
tngtatccttgc-aagca----aaccaacctgtaaactcgtctgactac---tcggg--c
ag-gcttgggg--------tgtatcccacatc-atc-ttcccaat-tata-ttaggggga
tat----------ccc-----gatggggtctcttcctaat-aaataac-aaa-ccccggc
gcttgatgcgtcaagg-aattgaaattgttagt--tgcactcttgcc-ggc-ccggatac
ggtgttcgtgcaagggc-tgcc-atgacacattc--tacataaaatgactctcggcaacg
gatatctcggctctcgcatcgatgaagaacgtagcgaaatgcgatacttggtgtgaattg
cagaatcccgtgaaccatcgagtctttgaacgcaagttgcgcccgaaaccattaggttga
gggcacgcctgcctgggtgtcacgcatcgttgccccaacgcc-aaacgcctcgtgct-gt
gcggcgtgtggggcgaatgttggcctcccgcgagcccaggctcacggttggtttaaaatt
ggg--tccatggtagcgt-atgccatgatggatggtggttgagtg--acgctcgagacca
atcatgggaaaccctatc-ttgcttgggccctcg-aaacccgcatgcgtggtg----naa
ccg-cgctcacaa
>Lotus_castellanus_417_DQ160272
tcgtatccttgc-aagca----aaccaacctgtaaactcgtttgaccgc---tcggg--c
ag-gcttgggg--------tgcgtcccacctc-agc-ctcccaac-tacg-tcgggggga
aat----------ccc-----aacggggtctcctcctgat-gaacaac-aaa-ccccggc
gcctgacgcgtcaagg-aacttgaactgttagc--tgcactcttgtc-ggc-ccggatac
ggtgctcgcgcaagggc-tgcc-acgacacattc--tatataaaatgactctcggcaacg
gatatctcggctctcgcatcgatgaagaacgtagcgaaatgcgatacttggtgtgaattg
cagaatcccgtgaaccatcgagtctttgaacgcaagttgcgcccgaagccattaggttga
gggcacgtctgcctgggtgtcacgcatcgttgccccaacgcc-aagcgcctcgtgctctt
gcgtcgtttggggcgaatgttggcctcccgcgagccccggctcacggttggtttaaattc
ggg--tccatggtagggt-atgccgtgatggatggtggttgagtg--acgctcgagacca
atcatgggaaactctatc-ttgctcggtccctgg-aaacccgaaagcgcggtg----cgt
ccg-cgctcacaa
>Lotus_castellanus_PAL2
tcgtatccttgc-aagca----aaccaacctgtaaactcgtttgaccgc---tcggg--c
ag-gcttgggg--------tgcgtcccacctc-agc-ctcccaac-tacg-tcgggggga
aat----------ccc-----aacggggtctcctcctgat-gaacaac-aaa-ccccggc
gcctgacgcgtcaagg-aacttgaactgttagc--tgcactcttgtc-ggc-ccggatac
ggtgctcgcgcaagggc-tgcc-acgacacattc--tatataaaatgactctcggcaacg
gatatctcggctctcgcatcgatgaagaacgtagcgaaatgcgatacttggtgtgaattg
cagaatcccgtgaaccatcgagtctttgaacgcaagttgcgcccgaagccattaggttga
gggcacgtctgcctgggtgtcacgcatcgttgccccaacgcc-aagcgcctcgtgctctt
gcgtcgtttggggcgaatgttggcctcccgcgagccccggctcacggttggtttaaattc
ggg--tccatggtagggt-atgccgtgatggatggtggttgagtg--acgctcgagacca
atcaygggaaactctatc-ttgctcggyccctgg-aaacccgaaagcgcggtg----cgt
ccg-cgctcacaa
>Lotus_castellanus_CAS1
tcgtatccttgc-aagca----aaccaacctgtaaactcgtttgaccgc---tcggg--c
ag-gcttgggg--------tgcgtcccacctc-agc-ctcccaac-tacg-tcgggggga
aat----------ccc-----aacggggtctcctcctgat-gaacaac-aaa-ccccggc
gcctgacgcgtcaagg-aacttgaactgttagc--tgcwctcttgtc-ggc-ccggatac
ggtgctcgcgcaagggc-tgcc-atgacacattc--tatataaaatgactctcggcaacg
gatatctcggctctcgcatcgatgaagaacgtagcgaaatgcgatacttggtgtgaattg
cagaatcccgtgaaccatcgagtctttgaacgcaagttgcgcccgaagccattaggttga
gggcacgtctgcctgggtgtcacgcatcgttgccccaacgcc-aagcgcctcgtgctctt
gcgtcgtttggggcgaatgttggcctcccgcgagccccggctcacggttggtttaaattc
ggg--tccatggtagggt-atgccgtgatggatggtggttgagtg--acgctcgagacca
atcatgggaaactctatc-ttgctcggtccctgg-aaacccgaaagcgcggtg----cgt
ccg-cgctcacaa
>Lotus_lourdes_santiagoi_LS2
tcgtatccttgc-aagca----aaccaacctgtaaactcgtttgaccgc---tcggg--c
ag-gcttgggg--------tgcgtcccacctc-agc-ctcccaac-tacg-tcgggggga
aat----------ccc-----aacggggtctcctcctgat-gaacaac-aaa-ccccggc
gcctgacgcgtcaagg-aacttgaactgttagc--tgcactcttgtc-ggc-ccggatac
ggtgctcgcgcaagggc-tgcc-atgacacattc--tatataaaatgactctcggcaacg
gatatctcggctctcgcatcgatgaagaacgtagcgaaatgcgatacttggtgtgaattg
cagaatcccgtgaaccatcgagtctttgaacgcaagttgcgcccgaagccattaggttga
gggcacgtctgcctgggtgtcacgcatcgttgccccaacgcc-aagcgcctcgtgctctt
gcgtcgtttggggcgaatgttggcctcccgcgagccccggctcacggttggtttaaattc
ggg--tccatggtagggt-atgccgtgatggatggtggttgagtg--acgctcgagacca
atcatgggaaactctatc-ttgctcggtccctgg-aaacccgaaagcgcggtg----cgt
ccg-cgctcacaa
>Lotus_lourdes_santiagoi_LS1
tcgtatccttgc-aagca----aaccaacctgtaaactcgtttgaccgc---tcggg--c
ag-gcttgggg--------tgcgtcccacctc-agc-ctcccaac-tacg-tcgggggga
aat----------ccc-----aacggggtctcctcctgat-gaacaac-aaa-ccccggc
gcctgacgcgtcaagg-aacttgaactgttagc--tgcactcttgtc-ggc-ccggatac
ggtgctcgcgcaagggc-tgcc-atgacacattc--tatataaaatgactctcggcaacg
gatatctcggctctcgcatcgatgaagaacgcagcgaaatgcgatacttggtgtgaattg
cagaatcccgtgaaccatcgagtctttgaacgcaagttgcgcccgaagccattaggttga
gggcacgtctgcctgggtgtcacgcatcgttgccccaacgcc-aagcgcctcgtgctctt
gcgtcgtttggggcgaatgttggcctcccgcgagccccggctcacggttggtttaaattc
ggg--tccatggtagggt-atgccgtgatggatggtggttgagtg--acgctcgagacca
atcatgggaaactctatc-ttgctcggtccctgg-aaacccgaaagcgcggtg----cgt
ccg-cgctcacaa
>Lotus_castellanus_CAS2
tcgtatccttgc-aagca----aaccaacctgtaaactcgtttgaccgc---tcggg--c
ag-gcytgggg--------tgcgtcccayctc-agc-ctcccaac-tacg-tcgggggga
aat----------ccc-----aacggggtctcctcctgat-gaacaac-aaa-ccccggc
gcctgacgcgtcaagg-aacttgaactgttagc--tgcactcttgtc-ggc-ccggatac
ggtgctcgcgcaagggc-tgcc-atgacacattc--tatataaaatgactctcggcaacg
gatatctcggctctcgcatcgatgaagaacgtagcgaaatgcgatacttggtgtgaattg
cagaatcccgtgaaccatcgagtctttgaacgcaagttgcgcccgaagccattaggttga
gggcacgtctgcctgggtgtcacgcatcgttgccccaacgcc-aarcgcctcgtgctctt
gcgtcgtttggggcgaatgttggcctcccgcgagccccggctcacggttggtttaaattc
ggg--tccatggtagggt-atgccgtgatggatggtggttgagtg--acgctcgagacca
atcatgggaaactctatc-ttgctcggtccctgg-aaacccgaaagcgcggtg----cgt
ccg-cgctcacaa
>Lotus_castellanus_PAL1
tcgtatccttgc-aagca----aaccaacctgtaaactcgtttgaccgc---tcggg--c
ag-gcttgggg--------tgcgtcccacctc-agc-ctcccmac-tacg-tcgggggga
aat----------ccc-----aayggggtctcctcttgat-gaacaac-aaa-ccccggc
gcctgacgcgtcaagg-aacttgaactgttagc--tgcactcttgtc-ggc-ccggatac
ggtgctcgcgcaagggc-tgcc-aygacacattc--tatataaaatgactctcggcaacg
gatatctcggctctcgcatcgatgaagaacgtagcgaaatgcgatacttggtgtgaattg
cagaatcccgtgaaccatcgagtctttgaacgcaagttgcgcccgaagccattaggttga
gggcacgtctgcctgggtgtcacgcatcgttgccccaacgcc-aagcgcctcgtgcwctt
gcgtcgtttggggcgaatgttggcctcccgcgagccccggctcacggttggtttaaattc
ggg--tccatggtagggt-atgccgtgatggatggtggttgagtg--acgctcgagacca
atcatgggaaactctatc-ttgctcggtccctgg-aaacccgaaagcgcggtg----cgt
ccg-cgctcacaa
>Lotus_castellanus_471_DQ166238
tcgtatccttgc-aagca----aaccaacctgtaaactcgtttgaccgc---tcggg--c
ag-gc-tgggg--------tgcgtcccacctc-agc-ctcccaac-tacg-tcgggggga
aat----------ccc-----aacggggtctcctcctgat-gaacaac-aaa-ccccggc
gcctgacgcgtcaagg-aacttgaactgttagc--tgcactcttgtc-ggc-ccggatac
ggtgctcgcgcaagggc-tgcc-atgacacattc--tatataaaatgactctcggcaacg
gatatctcggctctcgcatcgatgaagaacgtagcgaaatgcgatacttggtgtgaattg
cagaatcccgtgaaccatcgagtctttgaacgcaagttgcgcccgaagccattaggttga
gggcacgtctgcctgggtgtcacgcatcgttgccccaacgcc-aancgcctcgtgctctt
gcgtcgtttggggcgaatgttggcctcccgcgagccccggctcacggttggtttaaattc
ggg--tccatggtagggt-atgccgtgatggatggtggttgagtg--acgctcgagacca
atcatgggaaactctatc-ttgctcggtccctgg-aaacccgaaagcgcggtg----cgt
ccg-cgctcacaa
>Lotus_palustris_426_DQ160275
tcgtatccttgc-aagca----aaccaacctgtaaactcgtttgaccgc---tcggg--c
ag-gcttgggg--------tgcgtcccacctc-agc-ctcccaac-tacg-tcgggggga
aat----------ccc-----aatggggtctcctcctgat-gaacaac-aaa-ccccggc
gcctgacgcgtcaagg-aacttgaactgttagc--tgcactcttgtc-ggcaccggatac
ggtgctcgcgcaagggc-tgcc-acgacacattc--tacataaaatgactctcggcaacg
gatatctcggctctcgcatcgatgaagaacgtagcgaaatgcgatacttggtgtgaattg
cagaatcccgtgaaccatcgagtctttgaacgcaagttgcgcccgaagccattaggttga
gggcacgtctgcctgggtgtcacgcatcgttgccccaacgcc-aaacgcctcgtgctctt
gcgtcgtttggggcgaatgttggcctcccgcgagcccaggctcacggttggtttaaattc
ggg--tccatggtagggt-atgccgtgatggatggtggttgagtg--acgctcgagacca
atcatgggaaactctatc-ttgctcggtccctggaaaacccgaaagcgcggtg----cgt
ccg-cgctcacaa
>Lotus_palustris_PAL3
tcgtatccttgc-aagca----aaccaacctgtaaactcgtttgaccgc---tcggg--c
ag-gcttgggg--------tgcgtcccacctc-agc-ctcccaac-tacg-tcgggggga
aat----------ccc-----aatggggtctcctcctgat-gaacaac-aaa-ccccggc
gcctgacgcgtcaagg-aacttgaactgttagc--tgcactcttgtc-ggcaccggatac
ggtgctcgcgcaagggc-tgcc-acgacacattc--tacataaaatgactctcggcaacg
gatatctcggctctcgcatcgatgaagaacgtagcgaaatgcgatacttggtgtgaattg
cagaatcccgtgaaccatcgagtctttgaacgcaagttgcgcccgaagccattaggttga
gggcacgtctgcctgggtgtcacgcatcgttgccccaacgcc-aaacgcctcgtgctctt
gcgtcgtttggggcgaatgttggcctcccgcgagcccaggctcacggttggtttaaattc
ggg--tccatggtagggt-atgccgtgatggatggtggttgagtg--acgctcgagacca
atcatgggaaactctatc-ttgctcggtccctggaaaacccgaaagcgcggtg----cgt
ccg-cgctcacaa
>Lotus_palustris_PAL5
tcgtatccttgc-aagca----aaccaacctgtaaactcgtttgaccgc---tcggg--c
ag-gcttgggg--------tgcgtcccacctc-agc-ctcccaac-tacg-tcgggggga
aat----------ccc-----aatggggtctcctcctgat-gaacaac-aaa-ccccggc
gcctgacgcgtcaagg-aacttgaactgttagc--tgcactcttgtc-ggcaccggatac
ggtgctcgcgcaagggc-tgcc-acgacacattc--tacataaaatgactctcggcaacg
gatatctcggctctcgcatcgatgaagaacgtagcgaaatgcgatacttggtgtgaattg
cagaatcccgtgaaccatcgagtctttgaacgcaagttgcgcccgaagccattaggttga
gggcacgtctgcctgggtgtcacgcatcgttgccccaacgcc-aaacgcctcgtgctctt
gcgtcgtttggggcgaatgttggcctcccgcgagcccaggctcacggttggtttaaattc
ggg--tccatggtagggt-atgccgtgatggatggtggttgagtg--acgctcgagacca
atcatgggaaactctatc-ttgctcggtccctggaaaacccgaaagcgcggtg----cgt
ccg-cgctcacaa
>Lotus_palustris_875_KT250897
tcgtatccttgc-aagca----aaccaacctgtaaactcgtttgaccgc---tcggg--s
ag-gcttgggg--------tgcgtcccacctc-agc-ctcccaac-tacg-tcgggggga
aat----------ccc-----aatggggtctcctcctgat-gaacaac-aaa-ccccggc
gcctgacgcgtcaagg-aacttgaactgttagc--tgcactcttgtc-ggcaccggatac
ggtgctcgcgcaagggc-tgcc-acgacacattc--tacataaaatgactctcggcaacg
gatatctcggctctcgcatcgatgaagaacgtagcgaaatgcgatacttggtgtgaattg
cagaatcccgtgaaccatcgagtctttgaacgcaagttgcgcccgaagccattaggttga
gggcacgtctgcctgggtgtcacgcatcgttgccccaacgcc-aaacgcctcgtgctctt
gcgtcgtttggggcgaatgttggcctcccgcgagcccaggctcacggttggtttaaattc
ggg--tccatggtagggt-atgccgtgatggatggtggttgagtg--acgctcgagacca
atcatgggaaactctatc-ttgctcggtccctggaaaacccgaaagcgcggtg----cgt
ccg-cgctcacaa
>Lotus_palustris_PAL4
tcgtatccttgc-aagca----aaccaacctgtaaactcgtttgaccgc---tcggg--c
ag-gcttgggg--------tgcgtcccacctc-agc-ctcccaac-tacg-tcgggggga
aat----------ccc-----aatggggtctcctcctgat-gaacaac-aaa-ccccggc
gcctgacgcgtcaagg-aacttgaactgttagc--tgcactcttgtc-ggcaccggatac
ggtgctcgcgcaagggc-tgcc-acgacacattc--tacataaaatgactctcggcaacg
gatatctcggctctcgcatcgatgaagaacgtagcgaaatgcgatacttggtgtgaattg
cagaatcccgtgaaccatcgaktctttgaacgcaagttgcgcccgaagccattaggttga
gggcacgtctgcctgggtgtcacgcatcgttgccccaacgcc-aaacgcctcgtgctctt
gcgtcgtttggggcgaatgttggcctcccgcgagcccaggctcacggttggtttaaattc
ggg--tccatggtagggt-atgccgtgatggatggtggttgagtg--acgctcgagacca
atcatgggaaactctatc-ttgctcggtccctggaaaacccgaaagcgcggtg----cgt
ccg-cgctcacaa
>Lotus_palustris_869_KT250896
tcgtatccttgc-aagca----aaccaacctgtaaactcgtttgaccgc---tcggk--s
ag-gcttgggg--------tgcgtcccacctc-agc-ctcccaac-tacg-tcgggggga
aat----------ccc-----aatggggtctcctcctgat-gaacaac-aaa-ccccggc
gcctgacgcgtcaagg-aacttgaaytgttagc--tgcactcttgtc-ggcaccggatac
ggtgctcgcgcaagggc-tgcc-acgacacattc--tacataaaatgactctcggcaacg
gatatctcggctctcgcatcgatgaagaacgtagcgaaatgcgatacttggtgtgaattg
cagaatcccgtgaaccatcgagtctttgaacgcaagttgcgcccgaagccattaggttga
gggcacgtctgcctgggtgtcacgcatcgttgccccaacgcc-aaacgcctcgtgctctt
gcgtcgtttggggcgaatgttggcctcccgcgagcccaggctcacggttggtttaaattc
ggg--tccatggtagggt-atgccgtgatggatggtggttgagtg--acgctcgagacca
atcatgkgaaactctatc-ttgctcggtccctggaaaacccgaaagcgcggtg----cgt
ccg-cgctcacaa
>Lotus_corniculatus_L7_1_JF784200 
tcgtatccttgc-aaaca----aaccaacctgtaaactcgtttgactat---ttggg--c
ag-gcttgggg--------tgtatcccacctc-agc-ctcccaacttata-ctaggggga
aat----------ccc-----attggggtctcctcctagt-aaacaac-aaa-ccccggc
gcttgaygcgtcaagg-aattgaaactgttagc--tgcactcttgtcgggc-ccgtttac
ggtgctcgtgcargagt-tgcc-atgacacattc--tacataaaatgactctcggcaacg
gatatctcggctctcgcatcgatgaagaacgtagcgaaatgcgatacttggtgtgaattg
cagaatcccgtgaaccatcgagtctttgaacgcaagttgcgcccgaaaccattaggtcga
gggcacgtctgcctgggtgtcacacatcgttgccccaacgcc-aaatgcttcgtgct-at
gcggcgtgmggggtgaatgttggcctcccgcgagctaaggctcacggttggcttaaattt
ggg--tccatggtagggt-atgccatgatggatggtggttgagta--acgctcgagacca
atcatgggtaaccttatc-atgcttgggacctay-agacccgcatgcgtggtg----taa
ccg-cgctcacaa
>Lotus_corniculatus_L7_2_JF784201
tcgtatccttgc-aaaca----aaccaacctgtaaactcgtttgactattacttggg--c
ag-gcttgggg--------tgtatcccacctc-agc-ctcccaacttata-ctaggggga
aat----------ccc-----attggggtctcctcctagt-aaacaac-aaa-ccccggc
gcttgaygcgtcaagg-aattgaaactgttagc--tgcactcttgtcgggc-ccgtttac
ggtgctcgtgcargagt-tgcc-atgacacattc--tacataaaatgactctcggcaacg
gatatctcggctctcgcatcgatgaagaacgtagcgaaatgcgatacttggtgtgaattg
cagaatcccgtgaaccatcgagtctttgaacgcaagttgcgcccgaaaccattaggtcga
gggcacgtctgcctgggtgtcacacatcgttgccccaacgcc-aaatgcttcgtgct-at
gcggcgtgmggggtgaatgttggcctcccgcgagctaaggctcacggttggcttaaattt
ggg--tccatggtagggt-atgccatgatggatggtggttgagta--acgctcgagacca
atcatgggtaaccttatc-atgcttgggacctay-agacccgcatgcgtggtg----taa
ccg-cgctcacaa
>Lotus_conimbricensis_485
tcgtatccttgc-aaaca----aatcaacctgtaaactcgtttgactat---tcggg--c
tg-gctcgggg--------tgtatcccacctc-agc-ctcccaac-tatg-ttgggggga
aat----------ccc-----aatggggtctcctcctgat-aaacaac-aaa-ccccggc
gcctgacgcgtcaagg-aaatgaaattgttagc--tgcactcttgtc-ggc-ccggatac
ggtgctcgtgcaagagt-tgcc-atgacacattctatacataaaatgactctcggcaacg
gatatctcggctctcgcatcgatgaagaacgtagcgaaatgcgatacttggtgtgaattg
cagaatcccgtgaaccatcgagtctttgaacgcaagttgcgcccgaagccattaggttga
gggcacgtctgcctgggtgtcacacatcgttgccccaacgccaaaacgcctcgtgct-at
gcggcgtgtggggtgaatgttggcctcccgcgagcccaggctcacggttggcttaaaatt
ggg--tccatggtacggt-gttccatgatgtttggtggctgagta--accctcgagacca
ttcatgggagaccttatctttgcttcggccctag-agacccacatgcgtggtg----taa
cca-tgctcacaa
>Lotus_parviflorus_PRV4
tcgtatccttgc-aaaca----atacaaccagcaaactcgtttgactat---ctggg--a
ag-gctcgagg--------tgtaacccacc----gc-ttgccaac--ccgtttaggggga
agc----------cac-----attgtggtctcctcctaat-aattaac-aaa-ccccggc
gcttgatgcgtcaagg-aactgaaattgttagt--cgcgctcttgtc-ggc-ccggatac
ggtgctcgtgcaggagc-tgcc-atgacacattc--tacataaaatgactctcggcaacg
gatatctcggctctcgcatcgatgaagaacgtagcgaaatgcgatacttggtgtgaattg
cagaatcccgtgaaccatcgagtctttgaacgcaagttgcgcccgaagccattaggttga
gggcacgtctgcctgggtgtcacacatcgttgccccaacgcc-aaacgcctcgagct-gt
gcggcgtgtggggcgaatgttggcctcccgcgagtccaggctcacggttggttgaaattt
ggg--tccgtggtagggt-atgccatgatggatggtggttgagta--acgctcgagaccg
atcatgggaaaccytatc-ttgcttgggmtctag-taacccgtatgcgttgggaaataaa
cag-cgctcacaa
>Lotus_parviflorus_PRV1_MN545738
tcgtatccttgc-aaaca----atacaaccagcaaactcgtttgactat---ctggg--a
ag-gctcgagg--------tgtaacccacc----gc-ttgccaac--ccgtttaggggga
agc----------cac-----attgtggtctcctcctaat-aattaac-aaa-ccccggc
gcttgatgcgtcaagg-aactgaaattgttagt--cgcgctcttgtc-ggc-ccggatac
ggtgctcgtgcaggagc-tgcc-atgacacattc--tacataaaatgactctcggcaacg
gatatctcggctctcgcatcgatgaagaacgtagcgaaatgcgatacttggtgtgaattg
cagaatcccgtgaaccatcgagtctttgaacgcaagttgcgcccgaagccattaggttga
gggcacgtctgcctgggtgtcacacatcgttgccccaacgcc-aaacgcctcgagct-gt
gcggcgtgtggggcgaatgttggcctcccgcgagtccaggctcacggttggttgaaattt
ggg--tccrtggtagggt-atgccatgatggatggtggttgagta--acgctcgagaccg
atcatgggaaaccytatc-ttgcttgggmtctag-taacccgtatgcgttgggaaataaa
cag-cgctcacaa
>Lotus_parviflorus_469_DQ166230
tcgtatccttgc-aaaca----atacaaccagcaaactcgtttgactat---ctggg--a
ag-gctcgagg--------tgtaacccacc----gc-ttgccaac--ccgtttaggggga
agc----------cac-----attgtggtctcctcctaat-aattaac-aaa-ccccggc
gcttgatgcgtcaagg-aactgaaattgttagt--cgcgctcttgtc-ggc-ccggatac
ggtgctcgtgcaggagc-tgcc-atgacacattc--tacataaaatgactctcggcaacg
gatatctcggctctcgcatcgatgaagaacgtagcgaaatgcgatacttggtgtgaattg
cagaatcccgtgaaccatcgagtctttgaacgcaagttgcgcccgaagccattaggttga
gggcacgtctgcctgggtgtcacacatcgttgccccaacgcc-aaacgcctcgagct-gt
gcggcgtgtggggcgaatgttggcctcccgcgagtccaggctcacggttggttgaaattt
ggg--tccatggtagggt-atgccatgatggatggtggttgagta--acgctcgagaccg
atcatgggaaaccctatc-ttgcttgggctctag-taacccgtatgcgttgggaaataaa
cag-cgctcacaa
>Lotus_parviflorus_PRV5
tcgtatccttgc-aaaca----atacaaccagcaaactcgtttgactat---ctggg--a
ag-gctcgagg--------tgtaacccacc----gc-ttgccaac--ccgtttaggggga
agc----------cac-----attgtggtctccttctaat-aattaac-aaa-ccccggc
gcttgatgcgtcaagg-aactgaaattgttagt--cgcgctcttgtc-ggc-ccggatac
ggtgctcgtgcaggagc-tgcc-atgacacattc--tacataaaatgactctcggcaacg
gatatctcggctctcgcatcgatgaagaacgtagcgaaatgcgatacttggtgtgaattg
cagaatcccgtgaaccatcgagtctttgaacgcaagttgcgcccgaagccattaggttga
gggcacgtctgcctgggtgtcacacatcgttgccccaacgcc-aaacgcctcgagct-gt
gcggcgtgtggggcgaatgttggcctcccgcgagtccaggctcacggttggttgaaattt
ggg--tccgtggtagggt-atgccatgatggatggtggttgagta--acgctcgagaccg
atcatgggaaaccttatc-ttgcttgggatctag-taacccgtatgcgttgggaaataaa
cag-cgctcacaa
>Lotus_X_ANG12
tcgtatccttgc-aaaca----atacaaccagcaaactcgtttgactat---ctggg--a
ag-gctcgagg--------tgtaacccacc----gc-ttgccaac--ccgtttaggggga
agc----------cac-----attgtggtctcctcctaat-aattaac-aaa-ccccggc
gcttgatgcgtcaagg-aactgaaattgttaat--cgcgcgcttgtc-ggc-ccggatac
ggtgctcgtgcaggagc-tgcc-atgacacattc--tacataaaatgactctcggcaacg
gatatctcggctctcgcatcgatgaagaacgtagcgaaatgcgatacttggtgtgaattg
cagaatcccgtgaaccatcgagtctttgaacgcaagttgcgcccgaagccattaggttga
gggcacgtctgcctgggtgtcacacatcgttgccccaacgcc-aaacgcctcgagct-gt
gcggcgtgtggggcgaatgttggcctcccgcgagtccaggctcacggttggttgaaattt
ggg--tccatggtagggt-atgccatgatggatggtggttgagta--atgctcgagaccg
atcatgggaaaccctatc-ttgcttgggctctag-taacccgtatgcgttgggaaataaa
cag-cgctcacaa
>Lotus_subbiflorus_470_DQ166231
tcgtatccttgc-aaaca----atacaaccagcaaactcgtttgactat---ctggg--a
ag-gctcgagg--------tgtaacccacc----gc-ttgccaac--ccgtttaggggga
agc----------cac-----attgtggtctcctcctaat-aattaac-aaa-ccccggc
gcttgatgcgtcaagg-aactgaaattgttagt--cgcgctcttgtc-ggc-ccggatac
ggtgctcgtgcaggagc-tgcc-atgacacattc--tacataaaatgactctcggcaacg
gatatctcggctctcgcatcgatgaagaacgtagcgaaatgcgatacttggtgtgaattg
cagaatcccgtgaaccatcgagtctttgaacgcaagttgcgcccgaagccattaggttga
gggcacgtctgcctgggtgtcacacatcgttgccccaacgcc-aaacgcctcgagct-gt
gcggcgtgtggggcgaatgttggcctcccgcgagtccaggctcacggttggttgaaattt
ggg--tccgtggtagggt-atgccatgatggatggtggttgagta--acgctcgagaccg
atcatgggaaaccctatc-ttgcttgggctctag-taacccgtatgcgttgggaaataaa
cag-cgctcacaa
>Lotus_subbiflorus_475_DQ168369
tcgtatccttgc-aaaca----atacaaccagcaaactcgtttgactat---ctggg--a
ag-gctcgagg--------tgtaacccacc----gc-ttgccaac--ccgtttaggggga
agc----------cac-----attgtggtctcctcctaat-aattaac-aaa-ccccggc
gcttgatgcgtcaagg-aactgaaattgttagt--cgcgctcttgtc-ggc-ccggatac
ggtgctcgtgcaggagc-tgcc-atgacacattc--tacataaaatgactctcggcaacg
gatatctcggctctcgcatcgatgaagaacgtagcgaaatgcgatacttggtgtgaattg
cagaatcccgtgaaccatcgagtctttgaacgcaagttgcgcccgaagccattaggttga
gggcacgtctgcctgggtgtcacacatcgttgccccaacgcc-aaacgcctcgagct-gt
gcggcgtgtggggcgaatgttggcctcccgcgagtccaggctcacggttggttgaaattt
ggg--tccgtggtagggt-atgccatgatggatggtggttgagta--acgctcgagaccg
atcatgggaaaccctatc-ttgcttgggctctag-taacccgtatgcgttgggaaataaa
cag-cgctcacaa
>Lotus_subbiflorus_ANG6
tcgtatccttgc-aaaca----atacaaccagcaaactcgtttgactat---ctggg--a
ag-gctcgagg--------tgtaacccacc----gc-ttgccaac--ccgtttaggggga
agc----------cac-----attgtggtctcctcctaat-aattaac-aaa-ccccggc
gcttgatgcgtcaagg-aactgaaattgttagt--cgcgctcttgtc-ggc-ccggatac
ggtgctcgtgcaggagc-tgcc-atgacacattc--tacataaaatgactctcggcaacg
gatatctcggctctcgcatcgatgaagaacgtagcgaaatgcgatacttggtgtgaattg
cagaatcccgtgaaccatcgagtctttgaacgcaagttgcgcccgaagccattaggttga
gggcacgtctgcctgggtgtcacacatcgttgccccaacgcc-aaacgcctcgagct-gt
gcggcgtgtggggcgaatgttggcctcccgcgagtccaggctcacggttggttgaaattt
ggg--tccgtggtagggt-atgccatgatggatggtggttgagta--acgctcgagaccg
atcatgggaaaccctatc-ttgcttgggctctag-taacccgtatgcgttgggaaataaa
cag-cgctcacaa
>Lotus_subbiflorus_TH2
tcgtatccttgc-aaaca----atacaaccagcaaactcgtttgactat---ctggg--a
ag-gctcgagg--------tgtaacccacc----gc-ttgccaac--ccgtttaggggga
agc----------cac-----attgtggtctcctcctaat-aattaac-aaa-ccccggc
gcttgatgcgtcaagg-aactgaaattgttagt--cgcgctcttgtc-ggc-ccggatac
ggtgctcgtgcaggagc-tgcc-atgacacattc--tacataaaatgactctcggcaacg
gatatctcggctctcgcatcgatgaagaacgtagcgaaatgcgatacttggtgtgaattg
cagaatcccgtgaaccatcgagtctttgaacgcaagttgcgcccgaagccattaggttga
gggcacgtctgcctgggtgtcacacatcgttgccccaacgcc-aaacgcctcgagct-gt
gcggcgtgtggggcgaatgttggcctcccgcgagtccaggctcacggttggttgaaattt
ggg--tccgtggtagggt-atgccatgatggatggtggttgagta--acgctcgagaccg
atcatgggaaaccctatc-ttgcttgggctctag-taacccgtatgcgttgggaaataaa
cag-cgctcacaa
>Lotus_parviflorus_PRV3
tcgtatccttgc-aaaca----atacaaccagcaaactcgtttgactat---ctggg--a
ag-gctcgagg--------tgtaacccacc----gc-ttgccaac--ccgtttaggggga
agc----------cac-----attgtggtctcctyctaat-aattaac-aaa-ccccggc
gcttgatgcgtcaagg-aactgaaattgttagt--cgcgctcttgtc-ggc-ccggatac
ggtgctcgtgcaggagc-tgcc-atgacacattc--tacataaaatgactctcggcaacg
gatatctcggctctcgcatcgatgaagaacgtagcgaaatgcgatacttggtgtgaattg
cagaatcccgtgaaccatcgagtctttgaacgcaagttgcgcccgaagccattaggttga
gggcacgtctgcctgggtgtcacacatcgttgccccaacgcc-aaacgcctcgagct-gt
gcggcgtgtggggcgaatgttggcctcccgcgagtccaggctcacggttggttgaaattt
ggg--tccgtggtagggt-atgccatgatggatggtggttgagta--acgctcgagaccg
atcatgggaaaccytatc-ttgcttgggatctag-taacccgtatgcgttgggaaataaa
cag-cgctcacaa
>Lotus_parviflorus_PRV2_MN545739
tcgtatccttgc-aaaca----atacaaccagcaaactcgtttgactat---ctggg--a
ag-gctcgagg--------tgtaacccacc----sc-ttgccaac--ccgtttaggggga
agc----------cac-----attgtggtctcctcctaat-aattaac-aaa-ccccggc
gcttgatgcgtcaagg-aactgaaattgttagt--cgcgctcttgtc-ggc-ccggatac
ggtgctcgtgcaggagc-tgcc-atgacacattc--tacataaaatgactctcggcaacg
gatatctcggctctcgcatcgatgaagaacgtagcgaaatgcgatacttggtgtgaattg
cagaatcccgtgaaccatcgagtctttgaacgcaagttgcgcccgaagccattaggttga
gggcacgtctgcctgggtgtcacacatcgttgccccaacgcc-aaacgcctcgagyt-gt
gcggcgtgtggggcgaatgttggcctcccgcgagtccaggctcacggttggttgaaattt
ggg--tccrtggtagggt-atgccatgatggatggtggttgagta--acgctcgagaccg
atcatgggaaaccctatc-ttgcttgggctctag-taacccgtatgcgttgggaaataaa
cag-cgctcacaa
>Lotus_X_ANG17_clone1
tcgtatccttgc-aaaca----atacaaccagcaaactcgtttgactat---ctggg--a
ag-gctcgagg--------tgtaacccacc----gc-ttgccaac--ccgtttaggggga
agc----------cac-----attgtggtctcctcctaat-aattaac-aaa-ccccggc
gcttgatgcgtcaagg-aactgaaattgttaat--cgcgcgcttgtc-ggc-ccggatac
ggtgctcgtgcaggagc-tgcc-atgacacattc--tacataaaatgactctcggcaacg
gatatctcggctctcgcatcgatgaagaacgtagcgaaatgcgatacttggtgtgaattg
cagaatcccgtgaaccatcgagtctttgaacgcaagttgcgcccgaagccattaggttga
gggcacgtctgcctgggtgtcacacatcgttgccccaacgcc-aaacgcctcgagct-gt
gcggcgtgtggggcgaatgttggcctcccgcgagtccaggctcacggttggttgaaattt
ggg--tccatggtagggt-atgccatgatggatggtggttgagta--atgctcgagaccg
atcatgggaaaccctatc-ttgcttgggctctag-taacccgtatgcgttgggaaataaa
cag-cgctcacaa
>Lotus_X_ANG17_clone2
tcgtatccttgc-aaaca----atacaaccagcaaactcgtttgactat---ctggg--a
ag-gctcgagg--------tgtaacccacc----gc-ttgccaac--ccgtttaggggga
agc----------cac-----attgtggtctcctcctaat-aattaac-aaa-ccccggc
gcttgatgcgtcaagg-aactgaaattgttaat--cgcgcgcttgtc-ggc-ccggatac
ggtgctcgtgcaggagc-tgcc-atgacacattc--tacataaaatgactctcggcaacg
gatatctcggctctcgcatcgatgaagaacgtagcgaaatgcgatacttggtgtgaattg
cagaatcccgtgaaccatcgagtctttgaacgcaagttgcgcccgaagccattaggttga
gggcacgtctgcctgggtgtcacacatcgttgccccaacgcc-aaacgcctcgagct-gt
gcggcgtgtggggcgaatgttggcctcccgcgagtccaggctcacggttggttgaaactt
ggg--tccatggtagggt-atgccatgatggatggtggttgagta--atgctcgagaccg
atcatgggaaaccctatc-ttgcttgggctctag-taacccgtatgcgttgggaaataaa
cag-cgctcacaa
>Lotus_X_ANG14
tcgtatccttgc-aaaca----atacaaccagcaaactcgtttgactat---ctggg--a
ag-gctcgagg--------tgtaacccacc----gc-ttgccaac--ccgtttaggggga
agc----------cac-----attgtggtctcctcctaat-aattaac-aaa-ccccggc
gcttgatgcgtcaagg-aactgaaattgttaat--cgcgcgcttgtc-ggc-ccggatac
ggtgctcgtgcaggagc-tgcc-atgacacattc--tacataaaatgactctcggcaacg
gatatctcggctctcgcatcagtgaagaacgcagcgaaatgcgatacttggtgtgaattg
cagaatcccgtgaaccatcgagtctttgaacgcaagttgcgcccgaagccattaggttga
gggcacgtctgcctgggtgtcacacatcgttgccccaacgcc-aaacgcctcgagct-gt
gcggcgtgtggggcgaatgttggcctcccgcgagtccaggctcacggttggttgaaattt
ggg--tccatggtagggt-atgccatgatggatggtggttgagta--atgctcgagaccg
atcatgggaaaccctatc-ttgcttgggctctag-taacccgtatgcgttgggaaataaa
cag-cgctcacaa
>Lotus_subbiflorus_476
tygtatccttgc-aaaca----atacaaccagcaaactygtttgactat---ttggg--a
ag-gctygagg--------tgtaacccmcc----gc-ttgccaac--ccgtttaggggga
agc----------cac-----attgtggtytcctcctaat-aattaac-aaa-ccccggc
gcttgatgcgtcaagg-aactgaaattgttagt--cgcgctyttgtc-ggc-ccggatac
ggtgctcgtgcaggagc-tgcc-atgacacattc--tacataaaagtactctcggcaacg
gaannnnnnnnnnnnnnnnnnnnnnnnnnnnnnnnnnnntgcgatacttggtgtgaattg
cagaatcccgtgaaccatcgagtctttgaacgcaagttgcgcccgaagccattaggttga
gggcacgtctgcctgggtgtcacacatcgttgccccaacgcc-aaacgcctcgagct-gt
gcggcgtgtggggcgaatgttggcctcccgcgagtccaggctcacggttggttgaaattt
ggg--tccgtggtagggt-atgccatgatggatggtggttgagta--acgctcgagaccg
atcatgggaaaccctatc-ttgcttgggctctag-taacccgtatgcgttgggaaataaa
cag-cgctcacaa
>Lotus_subbiflorus_SUBB1
tcgtatccttgc-aaaca----atacaaccagcaaactcgtttgactat---ctggg--a
ag-gctcgagg--------tgtaacccacc----gc-ttgccaac--ccgtttaggggga
agc----------cac-----attgtggtctcctcctaat-aattaac-aaa-ccccggc
gcttgatgcgtcaagg-aactgaaattgttagt--cgcgctcttgtc-ggc-ccggatac
ggtgctcgtgcaggagc-tgcc-atgacacattc--tacataaaagtactctcggcaacg
gaannnnnnnnnnnnnnnnnnnnnnnnnnnnnnnngaaatgcgatacttggtgtgaattg
cagaatcccgtgaaccatcgagtctttgaacgcaagttgcgcccgaagccattaggttga
gggcacgtctgcctgggtgtcacacatcgttgccccaacgcc-aaacgcctcgagct-gt
gcggcgtgtggggcgaatgttggcctcccgcgagtccaggctcacggttggttgaaattt
ggg--tccgtggtagggt-atgccatgatggatggtggttgagta--acgctcgagaccg
atcatgggaaaccctatc-ttgcttgggctctag-taacccgtatgcgttgggaaataaa
cag-cgctcacaa
>Lotus_subbiflorus_457_DQ166237
tcgtatccttgc-aaaca----atacaaccagcaaactcgtttgactat---ctggg--a
ag-gctcgagg--------tgtaacccacc----gc-ttgccaac--ccgtttaggggga
agc----------cac-----attgtggtctcctcctaat-aa-taac-aaa-ccccggc
gcttgatgcgtcaagg-aactgaaattgttagt--cgcgctcttgtc-ggc-ccggatac
ggtgctcgtgcaggagc-tgcc-atgacacattc--tacataaaatgactctcggcaacg
gatatctcggctctcgcatcgatgaagaacgtagcgaaatgcgatacttggtgtgaattg
cagaatcccgtgaaccatcgagtctttgaacgcaagttgcgcccgaagccattaggttga
gggcacgtctgcctgggtgtcacacatcgttgccccaacgcc-aaacgcctcgagct-gt
gcggcgtgtggggcgaatgttggcctcccgcgagtccaggctcacggttggttgaaattt
ggg--tccgtggtagggt-atgccatgatggatggtggttgagta--acgctcgagaccg
atcatgggaaaccctatc-ttgcttgggctctag-taacccgtatgcgttgggaaataaa
cag-cgctcacaa
