# Supplementary material for: The Lotus angustissumus Group (Fabaceae): Can Phylogenetic Patterns Be Accommodated by a Taxonomic Concept?
Source: Plants (Basel). 2023 Dec 28;13(1):101. doi: 10.3390/plants13010101 (PMC10780816; doi:10.3390/plants13010101)
Supplement: Supplementary file 1 [file plants-13-00101-s001.zip › Dataset S2.fas]

>mask
************************************************************
******************************************************---***
*************************************-----------************
************************************************************
**************************************--********************
************************-----*******************************
************************************************************
*********---------******************************************
---******************-----*****-***-------******************
**************************----------------------***-********
*****************-******************************************
************************************************************
***************************************--------------*******
***************************************************-********
************************************************************
***-*************************------********------------*****
******--------***************************------*************
************************************************************
************************************************************
**------****************************************************
************************************************************
************************************************************
*************************----*******************************
************************************************************
************************************************************
************************************************************
************************************************************
************************************************************
************************************************************
************************************************************
*********************************************-*******-----**
************************-***************************--******
************************************************************
*****************-----*****-****-*******---------***********
***********-------------************************************
********************--**************************************
**************-***********-**************************
>Cytisopsis_pseudocytisus_17
ctagctgcggtcgaggctccatctataaatggataatgctccatctatctataaatggat
aattttggggttttaaaggatacgagttcttgaaagtaaaagagcaatatcaac---gtt
gatattgctcttttactttttttagtattcttctt-----att----------ttatact
tcaatattccttagcattgtttatttcaacataatcagttttctaattttgattttatct
aattttagaagatgagtaagaataaaaaatgataaaa---aaaaaggggtaaaaatagaa
ggctgggtgattttgacttagtat-----cggggcggatgtagccaagtggatcaaggcg
acacgaggattttcagtcctctgctctaccagctgagctatcccgaccattcttgacgaa
tcatcttca---------gtttataaaattccttaagtctatgtcaactaaatataaaaa
---------------------------tagt-aat-------aatgattatgtattgtta
at------cattcatatagaaaaaaa----------------------tta-gtaattag
tttagagaataaaaaga-tccttttggggatagagggacttgaaccctcacgatttttaa
agtcgacggattttcctcttactcaaaatttcattagtgtcgtattgacatgtagaatgg
gactctatctttattctcgtttgattagttcttttcaaa--------------agatcta
tcagaactacgatggagtgaatgatttgatcaatgaatattctattttttc-ttcaactt
tgaattttattttcttaacatccatcatttgagatggaaatattcacaaatcgaataaat
att-agagtcttcgttaatcaattgaaat------actatttt------------aatac
atatac--------gtattgaaacatatacaca--tatata------tctgttttttctc
ctcgatcctttctcgaactctaattttgatagattttgatagaatagatttctacctaga
aaagaaatgtatcgtcaactccgtttgttagaacagcttccattgagtctctgcacctat
cc-------tttttttcgtcgctctcttaagtgaactttcccttgttttcgtaaagcggg
atttggctcaggattgcccattatgaattccagggtttctctgaatttgaaagttttcac
ttgttaagtttccataccaaggctcaatccaattaagtccgtagcgattagctgtggatt
ctgacatccgccattttttctagta----ttagtatatagaaatcagaggtgctcttggc
tcgacatcgtttgttctattccactagaatccattgtttgggggatccctcggagaggat
ttgatgatgtaaatattacatgatggagctcgagttgattcatttttcaggggcaagtat
ctaaggttagtggagattaataagttagaataacttcgtaagtatacttttgatagagaa
attgaaaggatccaattcgagcacggttcaaaagagtcaaaatttgtaggaattggtaaa
acttttttgacaaaaagtgtatcctatgggaatcaaattcaccttttatttgtatgattc
ttttagataaagaaaaaatggtatgttgctgccattttttgaaacgattaaagatcccga
agtaatgtctaaacccaatgattcaaagaaaagctaaatgattctggaacaagtaaatac
cattttcaaattgtctcaccaattctagtcgactgaagaaaaaaaagaagttc-----ta
aaaaagacgggcaagaaagggggg-cagagaccgctcaataaatgaaatacc-taatttg
tttttatttgagttagttgaaagttatccaatttgaggtatgaggttgcaagtacgaaga
gttattctttttt---------ttttctgaaaaaaaaaaa---------gaataaaatat
cgaaaccctag-------------tctaattgatttgataattttattgatctatttgac
atcataattttatacataaa--gataattttcaattttagcgagccgtacgaggagaaaa
cttcttatacgttt-ttagggggggg-tgtcttgttcatctatatctatccca
>Hammatolobium_kremerianum_643
nnnnnnncggtcgaggctccatctataaatggataatgctccatctatctataaattgat
aattttggggttttaagggatacgagttcttgaaagtaaaagagcaatatcaac---gtt
gatattgctcttttactttttttagtattcttcttat-ttctt----------ttatact
tcaatattccgtagctttgtttatttcaacataataagttttataatttttattttatct
aattttaaaggatgagtaagaataaaaaaagataaat-----aaaggggtaaaaatagaa
ggctgggttatttttacttagtat-----cggggcggatgtannnnnnnnnnnnnnnnng
acacgaggattttcagtcctctgctctaccagctgagctatcccgaccattcttgacgaa
tcatcttca---------gtttataaaattccttaagtctatgtcaactaaataaaaaaa
---ggactttgaaaatactca-----atagt-aat-------aatgattatgtattgtta
at------cattcatatagaaaaaaaaaa-------------------tta-gtaattag
tttaaagaataaaaagg-tccttttggggatagagggacttgaaccctcacgatttttaa
agtcgacggattttcctcttactcaaaatttcattagtgtcgtattgacatgtagaatgg
gactctatctttattctcgtttgattagttcttttcaaa--------------agatcta
tcagaactacgatggagtgaatgatttgatcaatgaatattctattttttc-ttcaactt
taaattttattttcttaacatccatcatttgagatggaaatattcacaaatcgaataaat
att-aaagtcttcgttaatcaattgaaat------actttttt------aattttaatac
atatat--------gtattgaaacatatacaca--tatatatata--tctattttttctc
ctcgatcctttctcgaactctaattttgatagattttgatagaatagatttctacctaga
aaagaaacgtatcgtcaactccgtttgttagaacagcttccattgagtctctgcacctat
cc-------tttttttcgtcgctttcttaacggaactttcccttgttttcgtaaagcagg
atttggctcaggattgcccattgtgaattccagggtttctctgaatttgaaagttttcac
ttgttaagtttccataccaaggctcaatccaattaagtccgtagcgattagctgtggatt
ctgacatccgccattttttctagta----ttagtatatagaaatcagaggtgctcttggc
tcgacatcgtttgttctattccactagaatccattgtttgggggatccctcggagaggat
ttgatgatgtaaatagtacacgatggagctcgagttgattcatttttcgggggcaagtat
ctaaggttagtggagattaataagttagaataacttcgtaagtatacttttgatagagaa
attgaaaggatccaattcgagcacggttcaaaagagtcaaaatttgtaggaattggtaaa
acttttttgacaaaaagtgtatcctatgggaataaaattcaccttttatttgtatgattc
ttttagatcaagaaaaaatggtatgttgctgccattttttgaaacgattaaagatcccga
agtaatgtctaaacccaatgattcaagaaaaagctaaatgattctggaacaagtaaatac
cattttcaaattgtctcaccaattctagtcgattgaagaaaaaaaataagttc-----ta
aaaaagacgggcaagaaaaggggg-cagagaccgctcaataaatgaaatacc-taatttg
ttttcatttgagttagttgaaagttatccaatttggggtatgaggttgcaagtacgaaga
gttattctttttt---------tttttagaaaaaaaaaaa---------gaataaaatac
cgaaaccctag-------------tctaattgatttgataattttattgatctatttgac
atcataattttatacataaa--gataattttcaattttagcgagccgtacgaggagaaaa
cttcttatacgttt-ctagggggggg-tgtgttgttcatctatatctatccca
>Tripodion_tetraphyllum_625
nnnnctgcggtcgaggctccatctataaatggataatgctccatctatctataaatggat
aattttgggattttaaaggatacgagttcttgaaagtaaaagagcaatattaac---gtt
gatattgctcttttacttttttt-------------------------------------
------------agcattgtttatttcaacataatcatttttataattttgattttatat
aatttaagaggatgagtaagaataaaaaatgataaaa-----aaaggg-tcaaaatagaa
ggctgggtgattttgacttagtat-----cggggcggatgtagccaagtggatcaaggcg
acacgaggattttcagtcctctgctctaccagctgagctatcccgaccattcttgacgaa
tcatcttca---------gtttataaaattacttaagtctatgtcaactaaaaaaaaa--
---ggactttgtaaatactca-----ata-------------aatgattatctattgtta
at------cattcatatagaaaaaaa----------------------tga-gtaattaa
tttagagaataaagggggtccttttggggatagagggacttgaaccctcacgatttttaa
agtcgacggattttcctcttactcaaaatttcattagtgtcgtattgacatgtagaatgg
gactctatctttattctcgtttgattagttcttttcaaa--------------agatcta
tcagaactacgacggagtgaatgatttgatcaatgaatattctattttttc-ttcaactt
tgaattttattttcttaacatccatcatttgagatggaaatattcacaaatcgaataaat
agt-agagtcttcgttaatcaattgaaat------actatttt------aattt------
---------------------------------------------------------ctc
ctcgatcctttctcgaactctaattttgataga----------atagatttctacccaga
aaagaaatgtatcgtcaactccgtttgttagaacagcttccattgagtctctgcacctat
cc------ttttttttcgtcgctttcttaacagagcttccccttgtttttgtaaagcagg
atttggctcaggattgcccattgtgaattccagggtttctctgaatttgaaagttttcac
ttgttaagtttccataccaaggctcaatccaattaagtccgtagcgattagctgtggatt
ctgacatccgccattttttctagtatatattagtatatagaaatcagaagtgctcttggc
tcgacatcgtttgttctattctactagaatcctttgttttggggattccttggagaggat
ttgatgatgtaaatagtacatgatggagctcgagttgattcatttttcaggggcaagtat
ctaaggttagtggagattaataagttagaataacttcgtaagtatacttttgatagagaa
tttgaaaggatcaaattcgagcacggttcaaaagagtcaaaatttgtaggaattggtaaa
acttttttgaccaaaagtgtatcctatgggaataagattcaccttttatttatatgattc
ttttagataaagaaaaaatggtatgttgctgccattttttgaaacgattaaagatcccga
agtaatgtctaaacccaatgattcaaagaaaagctaaatgattctggaacaagtaaatac
cattttcaaattgtctcaccaattctagtcgactgaagaaaaaaaataggttc-----ta
aaaaagacgggcaagaaaaggggg-cagagaccgctcagtaaatgaaataccct-atttg
ttttcatttgagttagttgaaagttatccaatttgaggtatggggttgcaagtacgaaga
gttttttttttt----------tttttggaaaaaaaaaaa---------gaataaaatac
cgaaaccctag-------------tctaattgatttgataattttatggatctattngac
atcataattttatacataaa--cataattttcaattttagcgagccgtacgaggataaaa
cttcttatacgttt-cta-ggggggg-tgtgttgttcatctatatctatccca
>Lotus_aegaeus_427
ctagctgcggtcgaggctccatctataaatggataatgccccatctatctataaatggat
aaattttgggttttaaaggatacgagttcttgaaagtaaaagagcaatatcaac---gtt
gatattgctcttttacttttt---------------------------------------
---------------attgtttatttcaacatgatcagttttatcattttgattttatct
aattttagaggatgagtaagaatagaaaatgataaaa-----aaaggggtcaaaatagaa
ggctgggtgattttgacttagtat-----cggggcggatgtagccaagtggatcaaggcg
acacgaggattttcagtcctctgctctaccagctgagctatcccgaccattcttgacgaa
tcatcttca---------gtttataaaattacttaagtctatgtcaactaaataaaaaaa
---ggactttggaaaaactca-----atagt-agt-------aatgattatgtattgtta
at------cattcatatagaaaaaaa----------------------tta-gtaattag
tttagagaataaaaagg-tccttttggggatagagggacttgaaccctcacgatttttaa
agtcgacggattttcctcttactcaaaatttcattagtgtcgtattgacatgtagaatgg
gactctatctttattctcgtttgattagttcttttcaaa--------------agatcta
tcagaactacgatggagtgagtgatttgatcaatgaatattctattttttc-ttcaactt
tgaatttgattttcttaacaccgatcatttgagatgcaaatattcacaaatcgaataaat
att-agagtcttcattaatcaattgaaat------actatttt------------catac
atatat--------gtattaaaacatatacacaaatatata------tctcttttttctc
ctcgatcctttctcgaactctaattttgatagattttgatagaataggtttatacctaga
aaagaaatgtatcgtcaactccgtttgttagaacagcttccattgagtctctgcacctat
cc-----tttttttctcgtcgctttcttaactgaactttcccttgttttcgtaaagcagg
atttggctcaggattgcccattgtgaattccagggtttctctgaatttgaaagttttcac
ttgttaagtttccataccaaggctcaatccaattaagtccgtagcgattagctgtggatt
ctgacatccgccattttttctagta----ttagtatatagaaatcagaggtgctcttggc
tcgacatcgtttgttctattccactagaatccattgtttgggggatccctcggagagggt
ttgatgatgtaaatagtacatgatggagctcgagttgattcatttttcaggggcaagtat
ctaaggttagtggatattaataagttagaacaacttcgtaagtaaacttttgatagagaa
attgaaaggatccaattcgagcacggttcaaaagagtcaaaatttgtgggaattggtaaa
acttttttgaccaaaagtgtatcctatgggaatcaaattcaccttttatttgtatgattc
ttttagataaagaaaaaatggtatgttgctgccattttttgaaacgattaaagatcccga
aggaatgtctaaacccaatgattcaaggaaaagctaaatgattctggaacaagtaaatac
cattttcaaattgtctcaccaattctagtcgactgaagaaaaaaa-taggttc-----ta
aaaaagacgggcaagaaaaggggg-cagagaccgctcaataaatgaaataccc-aatttg
ttttcatttgagttagttgaaagttatccaatttgaggtatgaggttgcaagtacgaaga
gttattcttttt----------ctttctgaaaaaaaaaaa---------gaataaaatac
cgaaacccta---------ta----ctaattgatttgataattttatggatctattttac
atcataattttatacataaa--cataattttcaattttagcgagccgtacgaggataaaa
cttcttatacgttt-cta-ggggggg-tgtgttgttcatctatatctatccca
>Lotus_angustissimus_472
nnnnctgcggtcgaggctccatctataaatggataatgctccatctatctataaatggat
aaatttggggttttaaaggatacgagttcttgaaagtaaaagagcaatatcaacaaagtt
gatattgctcttttactttttttagtattcttcttatattcttcttatttcttttatact
tcaatattctttagcattgtttatttcaacatgatcggttttatcatttttattttatct
aattttagaggatgagtaagaataaaaaatgataaaat--aaaaagggttcaaaatagaa
ggctgggttattttgacttagtat-----cggggcggatgtagccaagtggatcaaggcg
acacgaggattttcagtcctctgctctaccagctgagctatcccgaccattcttgacgaa
tcatcttca---------gtttataaaatgacttaagtctatgtcaactaaataaaaaaa
a--ggactttggaaaaactca-----atagt-agt-------aatgattttgtattgtta
atcatcatcattcatatagaaaaaaa----------------------tta-gtaattag
tttagagaataaaaagg-tccttttggggatagagggacttgaaccctcacgatttttaa
agtcgacggattttcctcttactcaaaatttcattagtgtcgtattgacatgtagaatgg
gactctatctttattctcgtttaattagttcttttcaaa--------------agatcta
tcagaactacgatggagtgagtgatttgatcaatgaatattctattttttc-ttcaactt
tgaatttgattttcttaacatcgatcatttgagatgcaaatattcacaaatcgaataaat
atg-agagtcttcgttaatcaattgaaat------actatttt------------aatac
atatat----atatgtattgaaacatatacacaaatatata------tctgttttttctc
ctcgatcctttctcgaactctaattttgatagattttgatagaatagatttctacctaga
aaagaaatttatcgtcaactccgtttgttagaacagcttccattgagtctctgcacctat
ccc-----ttttttctcgtcgctttcttaactgaactttcccttgttttcgtaaagcagg
atttggctcaggattgcccattgtgaattccagggtttctctgaatttgaaagttttcac
ttgttaagtttccataccaaggctcaatccaattaagtccgtagcgattagctgtggatt
ctgatatccgccattttttctagta----ttagtatatagaaatcagaggtgctcttggc
tcgacatcgtttgttctattccactagaatccattgtttgggggatccctcggagaggat
ttgatgatgtaaatagtacatgatggagctcgagttgattcatttttcaggggcaagtat
ctaaggttagtggagattaataagttagaataacttcgtaagtaaacttttgatagagaa
attgaaaggatccaattcgagcacggttcaaaagagtcaaaatttgtaggaattggttaa
acttttttgaccaaaagtgtatcctatagtaataaaattcaccttttatttttatgattc
ttttagataaagaaaaaatggtatgttgctgccattttttgaaacgattaaagatcccga
agtaatgtctaaacccaatgattcaaggaaaagctaaatgattctggaacaagtaaatac
cattttcaaattgtctcaccaattctagtcgactgaagaaaaaaa-taggttc-----ta
aaaaagacgggcaagaaaaggggg-cagagaccgctcaataaatgaaatacc-taatttg
ttttcatttgagttagttgaaagttatccaatttgaggtatgaggttgcaagtacgaaga
gttattcttttttttttttt--ctttctgaaaaaaaaaa----------gaataaaatac
cgaaaccctag------tctaatttctaattgatttgataattttattgatctattttac
atcataattttttacataaa--cataattttcaattttagcgagccgtacgaggagaaaa
cttcttatacgttt-ctagggggggg-tgtgttgttcatctatatctatccca
>Lotus_angustissimus_ANG01
ctagctgcggtcgaggctccatctataaatggataatgctccatctatctataaatggat
aaatttggggttttaaaggatacgagttcttgaaagtaaaagagcaatatcaacaaagtt
gatattgctcttttactttttttagtattcttcttatattcttcttatttcttttatact
tcaatattctttagcattgtttatttcaacatgatcggttttatcatttttattttatct
aattttagaggatgagtaagaataaaaaatgataaaat--aaaaagggttcaaaatagaa
ggctgggttattttgacttagtat-----cggggcggatgtagccaaggtgatcaaggcg
acacgaggattttcagtcctctgctctaccagctgagctatcccgaccattcttgacgaa
tcatcttca---------gtttataaaatgacttaagtctatgtcaactaaataaaaaaa
a--ggactttggaaaaactca-----atagt-agt-------aatgattttgtattgtta
atcatcatcattcatatagaaaaaaa----------------------tta-gtaattag
tttagagaataaaaagg-tccttttggggatagagggacttgaaccctcacgatttttaa
agtcgacggattttcctcttactcaaaatttcattagtgtcgtattgacatgtagaatgg
gactctatctttattctcgtttaattagttcttttcaaa--------------agatcta
tcagaactacgatggagtgagtgatttgatcaatgaatattctattttttc-ttcaactt
tgaatttgattttcttaacatcgatcatttgagatgcaaatattcacaaatcgaataaat
atg-agagtcttcgttaatcaattgaaat------actatttt------------aatac
atatat----atatgtattgaaacatatacacaaatatata------tctgttttttctc
ctcgatcctttctcgaactctaattttgatagattttgatagaatagatttctacctaga
aaagaaatttatcgtcaactccgtttgttagaacagcttccattgagtctctgcacctat
ccc-----ttttttctcgtcgctttcttaactgaactttcccttgttttcgtaaagcagg
atttggctcaggattgcccattgtgaattccagggtttctctgaatttgaaagttttcac
ttgttaagtttccataccaaggctcaatccaattaagtccgtagcgattagctgtggatt
ctgatatccgccattttttctagta----ttagtatatagaaatcagaggtgctcttggc
tcgacatcgtttgttctattccactagaatccattgtttgggggatccctcggagaggat
ttgatgatgtaaatagtacatgatggagctcgagttgattcatttttcaggggcaagtat
ctaaggttagtggagattaataagttagaataacttcgtaagtaaacttttgatagagaa
attgaaaggatccaattcgagcacggttcaaaagagtcaaaatttgtaggaattggttaa
acttttttgaccaaaagtgtatcctatagtaataaaattcaccttttatttttatgattc
ttttagataaagaaaaaatggtatgttgctgccattttttgaaacgattaaagatcccga
agtaatgtctaaacccaatgattcaaggaaaagctaaatgattctggaacaagtaaatac
cattttcaaattgtctcaccaattctagtcgactgaagaaaaaaa-taggttc-----ta
aaaaagacgggcaagaaaaggggg-cagagaccgctcaataaatgaaatacc-taatttg
ttttcatttgagttagttgaaagttatccaatttgaggtatgaggttgcaagtacgaaga
gttattcttttttttttttt--ctttctgaaaaaaaaaa----------gaataaaatac
cgaaaccctag------tctaatttctaattgatttgataattttattgatctattttac
atcataattttttacataaa--cataattttcaattttagcgagccgtacgaggagaaaa
cttcttatacgttt-ctagggggggg-tgtgttgttcatctatatctatccca
>Lotus_angustissimus_ANG02
ctagctgcggtcgaggctccatctataaatggataatgctccatctatctataaatggat
aaatttggggttttaaaggatacgagttcttgaaagtaaaagagcaatatcaacaaagtt
gatattgctcttttactttttttagtattcttcttatattcttcttatttcttttatact
tcaatattctttagcattgtttatttcaacatgatcggttttatcatttttattttatct
aattttagaggatgagtaagaataaaaaatgataaaat--aaaaagggttcaaaatagaa
ggctgggttattttgacttagtat-----cggggcggatgtagccaaggtgatcaaggcg
acacgaggattttcagtcctctgctctaccagctgagctatcccgaccattcttgacgaa
tcatcttca---------gtttataaaatgacttaagtctatgtcaactaaataaaaaaa
a--ggactttggaaaaactca-----atagt-agt-------aatgattttgtattgtta
atcatcatcattcatatagaaaaaaa----------------------tta-gtaattag
tttagagaataaaaagg-tccttttggggatagagggacttgaaccctcacgatttttaa
agtcgacggattttcctcttactcaaaatttcattagtgtcgtattgacatgtagaatgg
gactctatctttattctcgtttaattagttcttttcaaa--------------agatcta
tcagaactacgatggagtgagtgatttgatcaatgaatattctattttttc-ttcaactt
tgaatttgattttcttaacatcgatcatttgagatgcaaatattcacaaatcgaataaat
atg-agagtcttcgttaatcaattgaaat------actatttt------------aatac
atatat----atatgtattgaaacatatacacaaatatata------tctgttttttctc
ctcgatcctttctcgaactctaattttgatagattttgatagaatagatttctacctaga
aaagaaatttatcgtcaactccgtttgttagaacagcttccattgagtctctgcacctat
ccc-----ttttttctcgtcgctttcttaactgaactttcccttgttttcgtaaagcagg
atttggctcaggattgcccattgtgaattccagggtttctctgaatttgaaagttttcac
ttgttaagtttccataccaaggctcaatccaattaagtccgtagcgattagctgtggatt
ctgatatccgccattttttctagta----ttagtatatagaaatcagaggtgctcttggc
tcgacatcgtttgttctattccactagaatccattgtttgggggatccctcggagaggat
ttgatgatgtaaatagtacatgatggagctcgagttgattcatttttcaggggcaagtat
ctaaggttagtggagattaataagttagaataacttcgtaagtaaacttttgatagagaa
attgaaaggatccaattcgagcacggttcaaaagagtcaaaatttgtaggaattggttaa
acttttttgaccaaaagtgtatcctatagtaataaaattcaccttttatttttatgattc
ttttagataaagaaaaaatggtatgttgctgccattttttgaaacgattaaagatcccga
agtaatgtctaaacccaatgattcaaggaaaagctaaatgattctggaacaagtaaatac
cattttcaaattgtctcaccaattctagtcgactgaagaaaaaaa-taggttc-----ta
aaaaagacgggcaagaaaaggggg-cagagaccgctcaataaatgaaatacc-taatttg
ttttcatttgagttagttgaaagttatccaatttgaggtatgaggttgcaagtacgaaga
gttattcttttttttttttt--ctttctgaaaaaaaaaa----------gaataaaatac
cgaaaccctag------tctaatttctaattgatttgataattttattgatctattttac
atcataattttttacataaa--cataattttcaattttagcgagccgtacgaggagaaaa
cttcttatacgttt-ctagggggggg-tgtgttgttcatctatatctatccca
>Lotus_angustissimus_ANG03
ctagctgcggtcgaggctccatctataaatggataatgctccatctatctataaatggat
aaatttggggttttaaaggatacgagttcttgaaagtaaaagagcaatatcaacaaagtt
gatattgctcttttactttttttagtattcttcttatattcttcttatttcttttatact
tcaatattctttagcattgtttatttcaacatgatcggttttatcatttttattttatct
aattttagaggatgagtaagaataaaaaatgataaaat--aaaaagggttcaaaatagaa
ggctgggttattttgacttagtat-----cggggcggatgtagccaaggtgatcaaggcg
acacgaggattttcagtcctctgctctaccagctgagctatcccgaccattcttgacgaa
tcatcttca---------gtttataaaatgacttaagtctatgtcaactaaataaaaaaa
a--ggactttggaaaaactca-----atagt-agt-------aatgattttgtattgtta
atcatcatcattcatatagaaaaaaa----------------------tta-gtaattag
tttagagaataaaaagg-tccttttggggatagagggacttgaaccctcacgatttttaa
agtcgacggattttcctcttactcaaaatttcattagtgtcgtattgacatgtagaatgg
gactctatctttattctcgtttaattagttcttttcaaa--------------agatcta
tcagaactacgatggagtgagtgatttgatcaatgaatattctattttttc-ttcaactt
tgaatttgattttcttaacatcgatcatttgagatgcaaatattcacaaatcgaataaat
atg-agagtcttcgttaatcaattgaaat------actatttt------------aatac
atatat----atatgtattgaaacatatacacaaatatata------tctgttttttctc
ctcgatcctttctcgaactctaattttgatagattttgatagaatagatttctacctaga
aaagaaatttatcgtcaactccgtttgttagaacagcttccattgagtctctgcacctat
ccc-----ttttttctcgtcgctttcttaactgaactttcccttgttttcgtaaagcagg
atttggctcaggattgcccattgtgaattccagggtttctctgaatttgaaagttttcac
ttgttaagtttccataccaaggctcaatccaattaagtccgtagcgattagctgtggatt
ctgatatccgccattttttctagta----ttagtatatagaaatcagaggtgctcttggc
tcgacatcgtttgttctattccactagaatccattgtttgggggatccctcggagaggat
ttgatgatgtaaatagtacatgatggagctcgagttgattcatttttcaggggcaagtat
ctaaggttagtggagattaataagttagaataacttcgtaagtaaacttttgatagagaa
attgaaaggatccaattcgagcacggttcaaaagagtcaaaatttgtaggaattggttaa
acttttttgaccaaaagtgtatcctatagtaataaaattcaccttttatttttatgattc
ttttagataaagaaaaaatggtatgttgctgccattttttgaaacgattaaagatcccga
agtaatgtctaaacccaatgattcaaggaaaagctaaatgattctggaacaagtaaatac
cattttcaaattgtctcaccaattctagtcgactgaagaaaaaaa-taggttc-----ta
aaaaagacgggcaagaaaaggggg-cagagaccgctcaataaatgaaatacc-taatttg
ttttcatttgagttagttgaaagttatccaatttgaggtatgaggttgcaagtacgaaga
gttattcttttttttttttt--ctttctgaaaaaaaaaa----------gaataaaatac
cgaaaccctag------tctaatttctaattgatttgataattttattgatctattttac
atcataattttttacataaa--cataattttcaattttagcgagccgtacgaggagaaaa
cttcttatacgttt-ctagggggggg-tgtgttgttcatctatatctatccca
>Lotus_angustissimus_ANG04
ctagctgcggtcgaggctccatctataaatggataatgctccatctatctataaatggat
aaatttggggttttaaaggatacgagttcttgaaagtaaaagagcaatatcaacaaagtt
gatattgctcttttactttttttagtattcttcttatattcttcttatttcttttatact
tcaatattctttagcattgtttatttcaacatgatcggttttatcatttttattttatct
aattttagaggatgagtaagaataaaaaatgataaaat--aaaaagggttcaaaatagaa
ggctgggttattctgacttagtat-----cggggcggatgtagccaaggtgatcaaggcg
acacgaggattttcagtcctctgctctaccagctgagctatcccgaccattcttgacgaa
tcatcttca---------gtttataaaatgacttaagtctatgtcaactaaataaaaaaa
a--ggactttggaaaaactca-----atagt-agt-------aatgattttgtattgtta
atcatcatcattcatatagaaaaaaa----------------------tta-gtaattag
tttagagaataaaaagg-tccttttggggatagagggacttgaaccctcacgatttttaa
agtcgacggattttcctcttactcaaaatttcattagtgtcgtattgacatgtagaatgg
gactctatctttattctcgtttaattagttcttttcaaa--------------agatcta
tcagaactacgatggagtgagtgatttgatcaatgaatattctattttttc-ttcaactt
tgaatttgattttcttaacatcgatcatttgagatgcaaatattcacaaatcgaataaat
atg-agagtcttcgttaatcaattgaaat------actatttt------------aatac
atatat----atatgtattgaaacatatacacaaatatata------tctgttttttctc
ctcgatcctttctcgaactctaattttgatagattttgatagaatagatttctacctaga
aaagaaatttatcgtcaactccgtttgttagaacagcttccattgagtctctgcacctat
ccc-----ttttttctcgtcgctttcttaactgaactttcccttgttttcgtaaagcagg
atttggctcaggattgcccattgtgaattccagggtttctctgaatttgaaagttttcac
ttgttaagtt-ccataccaaggctcaatccaattaannnnnnnnnnattagctgtggatt
ctgatatccgccattttttctagta----ttagtatatagaaatcagaggtgctcttggc
tcgacatcgtttgttctattccactagaatccattgtttgggggatccctcggagaggat
ttgatgatgtaaatagtacatgatggagctcgagttgattcatttttcaggggcaagtat
ctaaggttagtggagattaataagttagaataacttcgtaagtaaacttttgatagagaa
attgaaaggatccaattcgagcacggttcaaaagagtcaaaatttgtaggaattggttaa
acttttttgaccaaaagtgtatcctatagtaataaaattcaccttttatttttatgattc
ttttagataaagaaaaaatggtatgttgctgccattttttgaaacgattaaagatcccga
agtaatgtctaaacccaatgattcaaggaaaagctaaatgattctggaacaagtaaatac
cattttcaaattgtctcaccaattctagtcgactgaagaaaaaaa-taggttc-----ta
aaaaagacgggcaagaaaaggggg-cagagaccgctcaataaatgaaatacc-taatttg
ttttcatttgagttagttgaaagttatccaatttgaggtatgaggttgcaagtacgaaga
gttattcttttttttttttt--ctttctgaaaaaaaaaa----------gaataaaatac
cgaaaccctag------tctaatttctaattgatttgataattttattgatctattttac
atcataattttttacataaa--cataattttcaattttagcgagccgtacgaggagaaaa
cttcttatacgttt-ctagggggggg-tgtgttgttcatctatatctatccca
>Lotus_angustissimus_ANG05
ctagctgcggtcgaggctccatctataaatggataatgctccatctatctataaatggat
aaatttggggttttaaaggatacgagttcttgaaagtaaaagagcaatatcaacaaagtt
gatattgctcttttactttttttagtattcttcttatattcttcttatttcttttatact
tcaatattctttagcattgtttatttcaacatgatcggttttatcatttttattttatct
aattttnnnnnnnnnnnnnnnnnnnnnnnnnnnnnnnn--nnnnnnnnnnnnnnnnnnnn
nnnnnnnnnnnnnnnnnnnnnnnn-----nnnnnnnnnnnnnnnnnnnnnnnnnnnnnng
acacgaggattttcagtcctctgctctaccagctgagctatcccgaccattcttgacgaa
tcatcttca---------gtttataaaatgacttaagtctatgtcaactaaataaaaaaa
a--ggactttggaaaaactca-----atagt-agt-------aatgattttgtattgtta
atcatcatcattcatatagaaaaaaa----------------------tta-gtaattag
tttagagaataaaaagg-tccttttggggatagagggacttgaaccctcacgatttttaa
agtcgacggattttcctcttactcaaaatttcattagtgtcgtattgacatgtagaatgg
gactctatctttattctcgtttaattagttcttttcaaa--------------agatcta
tcagaactacgatggagtgagtgatttgatcaatgaatattctattttttc-ttcaactt
tgaatttgattttcttaacatcgatcatttgagatgcaaatattcacaaatcgaataaat
atg-agagtcttcgttaatcaattgaaat------actatttt------------aatac
atatat----atatgtattgaaacatatacacaaatatata------tctgttttttctc
ctcgatcctttctcgaactctaattttgatagattttgatagaatagatttctacctaga
aaagaaatttatcgtcaactccgtttgttagaacagcttccattgagtctctgcacctat
ccc-----ttttttctcgtcgctttcttaactgaactttcccttgttttcgtaaagcagg
atttggctcaggattgcccattgtgaattccagggtttctctgaatttgaaagttttcac
ttgttaagtttccataccaaggctcaatccaattaagtccgtagcgattagctgtggatt
ctgatatccgccattttttctagta----ttagtatatagaaatcagaggtgctcttggc
tcgacatcgtttgttctattccactagaatccattgtttgggggatccctcggagaggat
ttgatgatgtaaatagtacatgatggagctcgagttgattcatttttcaggggcaagtat
ctaaggttagtggagattaataagttagaataacttcgtaagtaaacttttgatagagaa
attgaaaggatccaattcgagcacggttcaaaagagtcaaaatttgtaggaattggttaa
acttttttgaccaaaagtgtatcctatagtaataaaattcaccttttatttttatgattc
ttttagataaagaaaaaatggtatgttgctgccattttttgaaacgattaaagatcccga
agtaatgtctaaacccaatgattcaaggaaaagctaaatgattctggaacaagtaaatac
cattttcaaattgtctcaccaattctagtcgactgaagaaaaaaa-taggttc-----ta
aaaaagacgggcaagaaaaggggg-cagagaccgctcaataaatgaaatacc-taatttg
ttttcatttgagttagttgaaagttatccaatttgaggtatgaggttgcaagtacgaaga
gttattcttttttttttttt--ctttctgaaaaaaaaaa----------gaataaaatac
cgaaaccctag------tctaatttctaattgatttgataattttattgatctattttac
atcataattttttacataaa--cataattttcaattttagcgagccgtacgaggagaaaa
cttcttatacgttt-ctagggggggg-tgtgttgttcatctatatctatccca
>Lotus_angustissimus_ANG07
ctagctgcggtcgaggctccatctataaatggataatgctccatctatctataaatggat
aaatttggggttttaaaggatacgagttcttgaaagtaaaagagcaatatcaacaaagtt
gatattgctcttttactttttttagtattcttcttatattcttcttatttcttttatact
tcaatattctttagcattgtttatttcaacatgatcggttttatcatttttattttatct
aattttagaggatgagtaagaataaaaaatgataaaat--aaaaagggttcaaaatagaa
ggctgggttattttgacttagtat-----cggggcggatgtagccaaggnnnnnnnnnng
acacgaggattttcagtcctctgctctaccagctgagctatcccgaccattcttgacgaa
tcatcttca---------gtttataaaatgacttaagtctatgtcaactaaataaaaaaa
a--ggactttggaaaaactca-----atagt-agt-------aatgattttgtattgtta
atcatcatcattcatatagaaaaaaa----------------------tta-gtaattag
tttagagaataannnnn-nnnnnnnnnnnnnnnnnnnnnntgaaccctcacgatttttaa
agtcgacggattttcctcttactcaaaatttcattagtgtcgtattgacatgtagaatgg
gactctatctttattctcgtttaattagttcttttcaaa--------------agatcta
tcagaactacgatggagtgagtgatttgatcaatgaatattctattttttc-ttcaactt
tgaatttgattttcttaacatcgatcatttgagatgcaaatattcacaaatcgaataaat
atg-agagtcttcgttaatcaattgaaat------actatttt------------aatac
atatat----atatgtattgaaacatatacacaaatatata------tctgttttttctc
ctcgatcctttctcgaactctaattttgatagattttgatagaatagatttctacctaga
aaagaaatttatcgtcaactccgtttgttagaacagcttccattgagtctctgcacctat
ccc-----ttttttctcgtcgctttcttaactgaactttcccttgttttcgtaaagcagg
atttggctcaggattgcccattgtgaattccagggtttctctgaatttgaaagttttcac
ttgttaagtttccataccaaggctcaatccaattaagtccgtagcgattagctgtggatt
ctgatatccgccattttttctagta----ttagtatatagaaatcagaggtgctcttggc
tcgacatcgtttgttctattccactagaatccattgtttgggggatccctcggagaggat
ttgatgatgtaaatagtacatgatggagctcgagttgattcatttttcaggggcaagtat
ctaaggttagtggagattaataagttagaataacttcgtaagtaaacttttgatagagaa
attgaaaggatccaattcgagcacggttcaaaagagtcaaaatttgtaggaattggttaa
acttttttgaccaaaagtgtatcctatagtaataaaattcaccttttatttttatgattc
ttttagataaagaaaaaatggtatgttgctgccattttttgaaacgattaaagatcccga
agtaatgtctaaacccaatgattcaaggaaaagctaaatgattctggaacaagtaaatac
cattttcaaattgtctcaccaattctagtcgactgaagaaaaaaa-taggttc-----ta
aaaaagacgggcaaaaaaaggggg-cagagaccgctcaataaatgaaatacc-taatttg
ttttcctttgagttagttgaaagttatcccatttgaggtatgagggtgcaagtaccaaaa
gttattctttttttttttttt-ctttctgaaaaaaaaaa----------gaataaaatac
cgaaaccctag------tctaatttctaattgatttgataattttattgatctattttac
atcataattttttacataaa--cataattttcaattttagcgagccgtacgaggagaaaa
cttcttatacgttt-ctagggggggg-tgtgttgttcatctatatctatccca
>Lotus_angustissimus_ANG08
ctagctgcggtcgaggctccatctataaatggataatgctccatctatctataaatggat
aaatttggggttttaaaggatacgagttcttgaaagtaaaagagcaatatcaacaaagtt
gatattgctcttttactttttttagtattcttcttatattcttcttatttcttttatact
tcaatattctttagcattgtttatttcaacatgatcggttttatcatttttattttatct
aattttagaggatgagtaagaataaaaaatgataaaat--aaaaagggttcaaaatagaa
ggctgggttattttgacttagtat-----cggggcggatgtagccaaggnnnnnnnnnng
acacgaggattttcagtcctctgctctaccagctgagctatcccgaccattcttgacgaa
tcatcttca---------gtttataaaatgacttaagtctatgtcaactaaataaaaaaa
a--ggactttggaaaaactca-----atagt-agt-------aatgattttgtattgtta
atcatcatcattcatatagaaaaaaa----------------------tta-gtaattag
tttagagaataaaaagg-tccttttggggatagagggacttgaaccctcacgatttttaa
agtcgacggattttcctcttactcaaaatttcattagtgtcgtattgacatgtagaatgg
gactctatctttattctcgtttaattagttcttttcaaa--------------agatcta
tcagaactacgatggagtgagtgatttgatcaatgaatattctattttttc-ttcaactt
tgaatttgattttcttaacatcgatcatttgagatgcaaatattcacaaatcgaataaat
atg-agagtcttcgttaatcaattgaaat------actatttt------------aatac
atatat----atatgtattgaaacatatacacaaatatata------tctgttttttctc
ctcgatcctttctcgaactctaattttgatagattttgatagaatagatttctacctaga
aaagaaatttatcgtcaactccgtttgttagaacagcttccattgagtctctgcacctat
ccc-----ttttttctcgtcgctttcttaactgaactttcccttgttttcgtaaagcagg
atttggctcaggattgcccattgtgaattccagggtttctctgaatttgaaagttttcac
ttgttaagtttccataccaaggctcaatccaattaagtccgtagcgattagctgtggatt
ctgatatccgccattttttctagta----ttagtatatagaaatcagaggtgctcttggc
tcgacatcgtttgttctattccactagaatccattgtttgggggatccctcggagaggat
ttgatgatgtaaatagtacatgatggagctcgagttgattcatttttcaggggcaagtat
ctaaggttagtggagattaataagttagaataacttcgtaagtaaacttttgatagagaa
attgaaaggatccaattcgagcacggttcaaaagagtcaaaatttgtaggaattggttaa
acttttttgaccaaaagtgtatcctatagtaataaaattcaccttttatttttatgattc
ttttagataaagaaaaaatggtatgttgctgccrttttttgaaacgnttaaagatcccga
agtaatgtctaaacccaatgattcaaggaaaagctaaatgattctggaacaagtaaatac
cattttcaaattgtctcaccaattctagtcgactgaagaaaaaaa-taggttc-----ta
aaaaagacgggcaagaaaaggggg-cagagaccgctcaataaatgaaatacc-taatttg
ttttcatttgagttagttgaaagttatccaatttgaggtatgaggttgcaagtacgaaga
gttattcttttttttttttt--ctttctgaaaaaaaaaa----------gaataaaatac
cgaaaccctag------tctaatttctaattgatttgataattttattgatctattttac
atcataattttttacataaa--cataattttcaattttagcgagccgtacgaggagaaaa
cttcttatacgttt-ctagggggggg-tgtgttgttcatctatatctatccca
>Lotus_angustissimus_ANG09
ctagctgcggtcgaggctccatctataaatggataatgctccatctatctataaatggat
aaatttggggttttaaaggatacgagttcttgaaagtaaaagagcaatatcaacaaagtt
gatattgctcttttactttttttagtattcttcttatattcttcttatttcttttatact
tcaatattctttagcattgtttatttcaacatgatcggttttatcatttttattttatct
aattttagaggatgagtaagaataaaaaatgataaaat--aaaaagggttcaaaatagaa
ggctgggttattttgacttagtat-----cggggcggatgtagccaaggtgatcaaggcg
acacgaggattttcagtcctctgctctaccagctgagctatcccgaccattcttgacgaa
tcatcttca---------gtttataaaatgacttaagtctatgtcaactaaataaaaaaa
a--ggactttggaaaaactca-----atagt-agt-------aatgattttgtattgtta
atcatcatcattcatatagaaaaaaa----------------------tta-gtaattag
tttagagaataaaaagg-tccttttggggatagagggacttgaaccctcacgatttttaa
agtcgacggattttcctcttactcaaaatttcattagtgtcgtattgacatgtagaatgg
gactctatctttattctcgtttaattagttcttttcaaa--------------agatcta
tcagaactacgatggagtgagtgatttgatcaatgaatattctattttttc-ttcaactt
tgaatttgattttcttaacatcgatcatttgagatgcaaatattcacaaatcgaataaat
atg-agagtcttcgttaatcaattgaaat------actatttt------------aatac
atatat----atatgtattgaaacatatacacaaatatata------tctgttttttctc
ctcgatcctttctcgaactctaattttgatagattttgatagaatagatttctacctaga
aaagaaatttatcgtcaactccgtttgttagaacagcttccattgagtctctgcacctat
ccc-----ttttttctcgtcgctttcttaactgaactttcccttgttttcgtaaagcagg
atttggctcaggattgcccattgtgaattccagggtttctctgaatttgaaagttttcac
ttgttaagtttccataccaaggctcaatccaattaagtccgtagcgattagctgtggatt
ctgatatccgccattttttctagta----ttagtatatagaaatcagaggtgctcttggc
tcgacatcgtttgttctattccactagaatccattgtttgggggatccctcggagaggat
ttgatgatgtaaatagtacatgatggagctcgagttgattcatttttcaggggcaagtat
ctaaggttagtggagattaataagttagaataacttcgtaagtaaacttttgatagagaa
attgaaaggatccaattcgagcacggttcaaaagagtcaaaatttgtaggaattggttaa
acttttttgaccaaaagtgtatcctatagtaataaaattcaccttttatttttatgattc
ttttagataaagaaaaaatggtatgttgctgccattttttgaaacgattaaagatcccga
agtaatgtctaaacccaatgattcaaggaaaagctaaatgattctggaacaagtaaatac
cattttcaaattgtctcaccaattctagtcgactgaagaaaaaaa-taggttc-----ta
aaaaagacgggcaagaaaaggggg-cagagaccgctcaataaatgaaatacc-taatttg
ttttcatttgagttagttgaaagttatccaatttgaggtatgaggttgcaagtacgaaga
gttattcttttttttttttt--ctttctgaaaaaaaaaa----------gaataaaatac
cgaaaccctag------tctaatttctaattgatttgataattttattgatctattttac
atcataattttttacataaa--cataattttcaattttagcgagccgtacgaggagaaaa
cttcttatacgttt-ctagggggggg-tgtgttgttcatctatatctatccca
>Lotus_angustissimus_ANG10
ctagctgcggtcgaggctccatctataaatggataatgctccatctatctataaatggat
aaatttggggttttaaaggatacgagttcttgaaagtaaaagagcaatatcaacaaagtt
gatattgctcttttactttttttagtattcttcttatattcttcttatttcttttatact
tcaatattctttagcattgtttatttcaacatgatcggttttatcatttttattttatct
aattttagaggatgagtaagaataaaaaatgataaaat--aaaaagggttcaaaatagaa
ggctgggttattttgacttagtat-----cggggcggatgtagccaaggtgatcaaggcg
acacgaggattttcagtcctctgctctaccagctgagctatcccgaccattcttgacgaa
tcatcttca---------gtttataaaatgacttaagtctatgtcaactaaataaaaaaa
a--ggactttggaaaaactca-----atagt-agt-------aatgattttgtattgtta
atcatcatcattcatatagaaaaaaa----------------------tta-gtaattag
tttagagaataaaaagg-tccttttggggatagagggacttgaaccctcacgatttttaa
agtcgacggattttcctcttactcaaaatttcattagtgtcgtattgacatgtagaatgg
gactctatctttattctcgtttaattagttcttttcaaa--------------agatcta
tcagaactacgatggagtgagtgatttgatcaatgaatattctattttttc-ttcaactt
tgaatttgattttcttaacatcgatcatttgagatgcaaatattcacaaatcgaataaat
atg-agagtcttcgttaatcaattgaaat------actatttt------------aatac
atatat----atatgtattgaaacatatacacaaatatata------tctgttttttctc
ctcgatcctttctcgaactctaattttgatagattttgatagaatagatttctacctaga
aaagaaatttatcgtcaactccgtttgttagaacagcttccattgagtctctgcacctat
ccc-----ttttttctcgtcgctttcttaactgaactttcccttgttttcgtaaagcagg
atttggctcaggattgcccattgtgaattccagggtttctctgaatttgaaagttttcac
ttgttaagtttccataccaaggctcaatccaattaagtccgtagcgattagctgtggatt
ctgatatccgccattttttctagta----ttagtatatagaaatcagaggtgctcttggc
tcgacatcgtttgttctattccactagaatccattgtttgggggatccctcggagaggat
ttgatgatgtaaatagtacatgatggagctcgagttgattcatttttcaggggcaagtat
ctaaggttagtggagattaataagttagaataacttcgtaagtaaacttttgatagagaa
attgaaaggatccaattcgagcacggttcaaaagagtcaaaatttgtaggaattggttaa
acttttttgaccaaaagtgtatcctatagtaataaaattcaccttttatttttatgattc
ttttagataaagaaaaaatggtatgttgctgccgttttttgaaacgattaaagatcccga
agtaatgtctaaacccaatgattcaaggaaaagctaaatgattctggaacaagtaaatac
cattttcaaattgtctcaccaattctagtcgactgaagaaaaaaa-taggttc-----ta
aaaaagacgggcaagaaaaggggg-cagagaccgctcaataaatgaaatacc-taatttg
ttttcatttgagttagttgaaagttatccaatttgaggtatgaggttgcaagtacgaaga
gttattcttttttttttttt--ctttctgaaaaaaaaaa----------gaataaaatac
cgaaaccctag------tctaatttctaattgatttgataattttattgatctattttac
atcataattttttacataaa--cataattttcaattttagcgagccgtacgaggagaaaa
cttcttatacgttt-ctagggggggg-tgtgttgttcatctatatctatccca
>Lotus_hybr_ANG12
ctagctgctgtcgaggctccatctataaatggataatgctccatctatctataaatggat
aaatttggggttttaaaggatacgagttcttgaaagtaaaagagcaatatcaactttgtt
gatattgctcttttactttttttagtattcttcttat-----------ttattttatact
tcaatattctttagcattgtttatttcaacatgatcggttttatcattttt--tttatct
aattttagaggatgagtaagaataaaaaatgataaaat-aaaaaaggggtcaaaatagaa
ggctgggtgatttttacttagtttagtgtcggggcggatgtagccaagtggatcaaggcn
nnnnnnngattttcagtcctctgctctaccagctgagctatcccgaccattcttgacgaa
tcatcttca---------gtttataaaatgacttaagtctatgtcaactaaataaaaaaa
a--ggactttggaaaaactca-----atagt-agt-------aatgattatgtattgtta
atcatcatcattcatatagaaaaaaa----------------------tta-gtaattag
tttagagaataaaaagg-tccttttggggatagagggacttgaaccctcacgatttttaa
agtcgacggattttcctcttactcaaaatttcattagtgtcgtattgacatgtagaatgg
gactctatctttattctcgtttgattagttcttttcaaa--------------agatcta
tcagaactacgatggagtgagtgatttgatcaatgaatattctattttttc-ttcaactt
tgaatttgattttcttaacatcgatcatttgagatgcaaatattcacaaatcaaataaat
att-agagtcttcattaatcaattgaaat------actatttt------------aatac
atatat--------gtattgaaacatatacacaaatatata------tctgttttttctc
ctcgatcctttctcgaactctaattttgatagattttgatagaatagatttctacctaga
aaataaatttatcgtcaactccgtttgttagaacagcttccattgagtctctgcacctat
ccc-----ttttttctcgtcgctttcttaactgaactttcccttgttttcgtaaagcagg
atttggctcaggattgcccattgtgaattccagggtttctctgaatttgaaagttttcac
ttgttaagtttccataccaaggctcaatccaattaagtccnnnnnnattagctgtggatt
ctgatatccgccattttttctagta----ttagtatatagaaatcagaggtgctcttggc
tcgacatcgtttgttctattccactagaatccattgtttgggggatccctcggagaggat
ttgatgatgtaaatagtacatgatggagctcgagttgattcatttttcaggggcaagtat
ctaaggttagtggagattaataagttagaataacttcgtaagtaaacttttgatagagaa
attgaaaggatccaattcgaggacggttcaaaagagtcaaaatttgtaggaattggtaaa
acttttttgaccaaaagtgtatcctatggtaataaaattcaccttttatttttatgattc
ttttagataaagaaaaaatggtatgttgctgccattttttgaaacaattaaagatcccga
agtaatgtctaaacccaatgattcaaggaaaagctaaatgattctggaacaagtaaatac
cattttcaaattgtctcaccaattctagtcgactgaagaaaaaaa-taggttc-----ta
aaaaagacgggcaagaaaaggggg-cagagaccgctcaataaatgaaatacc-taatttt
ttttcatttgagttagttgaaagttatccaatttgaggtatgaggttgcaagtacgaaga
gttattctttttttttt------tttctgaaagaaaaaaaaaaaaa---gaataaaatac
cgaaaccctag-------------tctaattgatttgataattttattgatctattttac
atcataattttatacataaa--cataattttcaattttagcgagccgtacgaggagaaaa
cttcttatacgttt-ctagggggggg-tgtgttgttcatctatatctatccca
>Lotus_angustissimus_ANG11
ctagctgcggtcgaggctccatctataaatggataatgctccatctatctataaatggat
aaatttggggttttaaaggatacgagttcttgaaagtaaaagagcaatatcaactttgtt
gatattgctcttttactttttttagtattcttcttatattcttcttatttcttttatact
tcaatattctttagcattgtttatttcaacatgatcggttttatcatttttattttatct
aattttagaggatgagtaagaataaaaaatgataaaat--aaaaagggttcaaaatagaa
ggctgggttattttgacttagtat-----cggggcggatgtagccaagtggatcaaggcn
nnnnnnngattttcagtcctctgctctaccagctgagctatcccgaccattcttgacgaa
tcatcttca---------gtttataaaatgacttaagtctatgtcaactaaataaaaaaa
a--ggactttggaaaaactca-----atagt-agt-------aatgattttgtattgtta
atcatcatcattcatatagaaaaaaa----------------------tta-gtaattag
tttagagaataaaaagg-tccttttggggatagagggacttgaaccctcacgatttttaa
agtcgacggattttcctcttactcaaaatttcattagtgtcgtattgacatgtagaatgg
gactctatctttattctcgtttaattagttcttttcaaa--------------agatcta
tcagaactacgatggagtgagtgatttgatcaatgaatattctattttttc-ttcaactt
tgaatttgattttcttaacatcgatcatttgagatgcaaatattcacaaatcgaataaat
atg-agagtcttcgttaatcaattgaaat------actatttt------------aatac
atatat----atatgtattgaaacatatacacaaatatata------tctgttttttctc
ctcgatcctttctcgaactctaattttgatagattttgatagaatagatttctacctaga
aaagaaatttatcgtcaactccgtttgttagaacagcttccattgagtctctgcacctat
ccc-----ttttttctcgtcgctttcttaactgaactttcccttgttttcgtaaagcagg
atttggctcaggattgcccattgtgaattccagggtttctctgaatttgaaagttttcac
ttgttaagtttccataccaaggctcaatccaattaagtccnnnnnnattagctgtggatt
ctgatatccgccattttttctagta----ttagtatatagaaatcagaggtgctcttggc
tcgacatcgtttgttctattccactagaatccattgtttgggggatccctcggagaggat
ttgatgatgtaaatagtacatgatggagctcgagttgattcatttttcaggggcaagtat
ctaaggttagtggagattaataagttagaataacttcgtaagtaaacttttgatagagaa
attgaaaggatccaattcgagcacggttcaaaagagtcaaaatttgtaggaattggttaa
acttttttgaccaaaagtgtatcctatggtaataaaattcaccttttatttttatgattc
ttttagataaagaaaaaatggtatgttgctgccattttttgaaacgattaaagatcccga
agtaatgtctaaacccaatgattcaaggaaaagctaaatgattctggaacaagtaaatac
cattttcaaattgtctcaccaattctagtcgactgaagaaaaaaa-taggttc-----ta
aaaaagacgggcaagaaaaggggg-cagagaccgctcaataaatgaaatacc-taatttg
ttttcatttgagttagttgaaagttatccaatttgaggtatgaggttgcaagtacgaaga
gttattctttttttttttttttctttctgaaaaaaaaaaaaa-------gaataaaatac
cgaaaccctag------tctaatttctaattgatttgataattttattgatctattttac
atcataattttttacataaa--cataattttcaattttagcgagccgtacgaggagaaaa
cttcttatacgttt-ctagggggggg-tgtgttgttcatctatatctatccca
>Lotus_angustissimus_ANG13
ctagctgcggtcgaggctccatctataaatggataatgctccatctatctataaatggat
aaatttggggttttaaaggatacgagttcttgaaagtaaaagagcaatatcaactttgtt
gatattgctcttttactttttttagtattcttcttatattcttcttatttcttttatact
tcaatattctttagcattgtttatttcaacatgatcggttttatcatttttattttatct
aattttagaggatgagtaagaataaaaaatgataaaat--aaaaagggttcaaaatagaa
ggctgggttattttgacttagtat-----cggggcggatgtagccaagtggatcaaggcg
acacgaggattttcagtcctctgctctaccagctgagctatcccgaccattcttgacgaa
tcatcttca---------gtttataaaatgacttaagtctatgtcaactaaataaaaaaa
a--ggactttggaaaaactca-----atagt-agt-------aatgattttgtattgtta
atcatcatcattcatatagaaaaaaa----------------------tta-gtaattag
tttagagaataaaaagg-tccttttggggatagagggacttgaaccctcacgatttttaa
agtcgacggattttcctcttactcaaaatttcattagtgtcgtattgacatgtagaatgg
gactctatctttattctcgtttaattagttcttttcaaa--------------agatcta
tcagaactacgatggagtgagtgatttgatcaatgaatattctattttttc-ttcaactt
tgaatttgattttcttaacatcgatcatttgagatgcaaatattcacaaatcgaataaat
atg-agagtcttcgttaatcaattgaaat------actatttt------------aatac
atatat----atatgtattgaaacatatacacaaatatata------tctgttttttctc
ctcgatcctttctcgaactctaattttgatagattttgatagaatagatttctacctaga
aaagaaatttatcgtcaactccgtttgttagaacagcttccattgagtctctgcacctat
ccc-----ttttttctcgtcgctttcttaactgaactttcccttgttttcgtaaagcagg
atttggctcaggattgcccattgtgaattccagggtttctctgaatttgaaagttttcac
ttgttaagtttccataccaaggctcaatccaattaagtccgtagcgattagctgtggatt
ctgatatccgccattttttctagta----ttagtatatagaaatcagaggtgctcttggc
tcgacatcgtttgttctattccactagaatccattgtttgggggatccctcggagaggat
ttgatgatgtaaatagtacatgatggagctcgagttgattcatttttcaggggcaagtat
ctaaggttagtggagattaataagttagaataacttcgtaagtaaacttttgatagagaa
attgaaaggatccaattcgagcacggttcaaaagagtcaaaatttgtaggaattggttaa
acttttttgaccaaaagtgtatcctatagtaataaaattcaccttttatttttatgattc
ttttagataaagaaaaaatggtatgttgctgccattttttgaaacgattaaagatcccga
agtaatgtctaaacccaatgattcaaggaaaagctaaatgattctggaacaagtaaatac
cattttcaaattgtctcaccaattctagtcgactgaagaaaaaaa-taggttc-----ta
aaaaagacgggcaagaaaaggggg-cagagaccgctcaataaatgaaatacc-taatttg
ttttcatttgagttagttgaaagttatccaatttgaggtatgaggttgcaagtacgaaga
gttattcttttttttttttt--ctttctgaaaaaaaaaa----------gaataaaatac
cgaaaccctag------tctaatttctaattgatttgataattttattgatctattttac
atcataattttttacataaa--cataattttcaattttagcgagccgtacgaggagaaaa
cttcttatacgttt-ctagggggggg-tgtgttgttcatctatatctatccca
>Lotus_angustissimus_ANG15
ctagctgcggtcgaggctccatctataaatggataatgctccatctatctataaatggat
aaatttggggttttaaaggatacgagttcttgaaagtaaaagagcaatatcaacaaagtt
gatattgctcttttactttttttagtattcttcttatattcttcttatttcttttatact
tcaatattctttagcattgtttatttcaacatgatcggttttatcatttttattttatct
aattttagaggatgagtaagaataaaaaatgataaaat--aaaaagggttcaaaatagaa
ggctgggttattttgacttagtat-----cggggcggatgtagccaagtggatcaaggcg
acacgaggattttcagtcctctgctctaccagctgagctatcccgaccattcttgacgaa
tcatcttca---------gtttataaaatgacttaagtctatgtcaactaaataaaaaaa
a--ggactttggaaaaactca-----atagt-agt-------aatgattttgtattgtta
atcatcatcattcatatagaaaaaaa----------------------tta-gtaattag
tttagagaataaaaagg-tccttttggggatagagggacttgaaccctcacgatttttaa
agtcgacggattttcctcttactcaaaatttcattagtgtcgtattgacatgtagaatgg
gactctatctttattctcgtttaattagttcttttcaaa--------------agatcta
tcagaactacgatggagtgagtgatttgatcaatgaatattctattttttc-ttcaactt
tgaatttgattttcttaacatcgatcatttgagatgcaaatattcacaaatcgaataaat
atg-agagtcttcgttaatcaattgaaat------actatttt------------aatac
atatat----atatgtattgaaacatatacacaaatatata------tctgttttttctc
ctcgatcctttctcgaactctaattttgatagattttgatagaatagatttctacctaga
aaagaaatttatcgtcaactccgtttgttagaacagcttccattgagtctctgcacctat
ccc-----ttttttctcgtcgctttcttaactgaactttcccttgttttcgtaaagcagg
atttggctcaggattgcccattgtgaattccagggtttctctgaatttgaaagttttcac
ttgttaagtttccataccaaggctcaatccaattaagtccgtagcgattagctgtggatt
ctgatatccgccattttttctagta----ttagtatatagaaatcagaggtgctcttggc
tcgacatcgtttgttctattccactagaatccattgtttgggggatccctcggagaggat
ttgatgatgtaaatagtacatgatggagctcgagttgattcatttttcaggggcaagtat
ctaaggttagtggagattaataagttagaataacttcgtaagtaaacttttgatagagaa
attgaaaggatccaattcgagcacggttcaaaagagtcaaaatttgtaggaattggttaa
acttttttgaccaaaagtgtatcctatagtaataaaattcaccttttatttttatgattc
ttttagataaagaaaaaatggtatgttgctgccattttttgaaacgattaaagatcccga
agtaatgtctaaacccaatgattcaaggaaaagctaaatgattctggaacaagtaaatac
cattttcaaattgtctcaccaattctagtcgactgaagaaaaaaa-taggttc-----ta
aaaaagacgggcaagaaaaggggg-cagagaccgctcaataaatgaaatacc-taatttg
ttttcatttgagttagttgaaagttatccaatttgaggtatgaggttgcaagtacgaaga
gttattctttttttttttt---ctttctgaaaaaaaaaa----------gaataaaatac
cgaaaccctag------tctaatttctaattgatttgataattttattgatctattttac
atcataattttttacataaa--cataattttcaattttagcgagccgtacgaggagaaaa
cttcttatacgttt-ctagggggggg-tgtgttgttcatctatatctatccca
>Lotus_hybr_ANG17
ctagctgctgtcgaggctccatctataaatggataatgctccatctatctataaatggat
aaatttggggttttaaaggatacgagttcttgaaagtaaaagagcaatatcaacaaagtt
gatattgctcttttactttttttagtattcttcttat-----------ttattttatact
tcaatattctttagcattgtttatttcaacatgatcggttttatcattttt--tttatct
aattttagaggatgagtaagaataaaaaatgataaaataaaaaaaggggtcaaaatagaa
ggctgggtgatttttacttagtttagtgtcggggcggatgtagccaagtggatcaaggcg
acacgaggattttcagtcctctgctctaccagctgagctatcccgaccattcttgacgaa
tcatcttca---------gtttataaaatgacttaagtctatgtcaactaaataaaaaaa
a--ggactttggaaaaactca-----atagt-agt-------aatgattatgtattgtta
atcatcatcattcatatagaaaaaaa----------------------tta-gtaattag
tttagagaataaaaagg-tccttttggggatagagggacttgaaccctcacgatttttaa
agtcgacggattttcctcttactcaaaatttcattagtgtcgtattgacatgtagaatgg
gactctatctttattctcgtttgattagttcttttcaaa--------------agatcta
tcagaactacgatggagtgagtgatttgatcaatgaatattctattttttc-ttcaactt
tgaatttgattttcttaacatcgatcatttgagatgcaaatattcacaaatcaaataaat
att-agagtcttcattaatcaattgaaat------actatttt------------aatac
atatat--------gtattgaaacatatacacaaatatata------tctgttttttctc
ctcgatcctttctcgaactctaattttgatagattttgatagaatagatttctacctaga
aaagaaatttatcgtcaactccgtttgttagaacagcttccattgagtctctgcacctat
ccc-----ttttttctcgtcgctttcttaactgaactttcccttgttttcgtaaagcagg
atttggctcaggattgcccattgtgaattccagggtttctctgaatttgaaagttttcac
ttgttaagtttccataccaaggctcaatccaattaagtccgtagcgattagctgtggatt
ctgatatccgccattttttctagta----ttagtatatagaaatcagaggtgctcttggc
tcgacatcgtttgttctattccactagaatccattgtttgggggatccctcggagaggat
ttgatgatgtaaatagtacatgatggagctcgagttgattcatttttcaggggcaagtat
ctaaggttagtggagattaataagttagaataacttcgtaagtaaacttttgatagagaa
attgaaaggatccaattcgaggacggttcaaaagagtcaaaatttgtaggaattggtaaa
acttttttgaccaaaagtgtatcctatggtaataaaattcaccttttatttttatgattc
ttttagataaagaaaaaatggtatgttgctgccattttttgaaacaattaaagatcccga
agtaatgtctaaacccaatgattcaaggaaaagctaaatgattctggaacaagtaaatac
cattttcaaattgtctcaccaattctagtcgactgaagaaaaaaa-taggttc-----ta
aaaaagacgggcaagaaaaggggg-cagagaccgctcaataaatgaaatacc-taatttt
ttttcatttgagttagttgaaagttatccaatttgaggtatgaggttgcaagtacgaaga
gttattctttttttttttt---ctttcagaaaaaaaaaaa---------gaataaaatac
cgaaaccctag-------------tctaattgatttgataattttattgatctattttac
atcataattttatacataaa--cataattttcaattttagcgagccgtacgaggagaaaa
cttcttatacgttt-ctagggggggg-tgtgttgttcatctatatctatccca
>Lotus_angustissimus_ZLA
ctagctgcggtcgaggctccatctataaatggataatgctccatctatctataaatggat
aaatttggggttttaaaggatacgagttcttgaaagtaaaagagcaatatcaacaaagtt
gatattgctcttttactttttttagtattcttcttatattcttcttatttcttttatact
tcaatattctttagcattgtttatttcaacatgatcggttttatcatttttattttatct
aattttagaggatgagtaagaataaaaaatgataaaat--aaaaagggttcaaaatagaa
ggctgggttattttgacttagtat-----cggggcggatgtagccaaggtgatcaaggcg
acacgaggattttcagtcctctgctctaccagctgagctatcccgaccattcttgacgaa
tcatcttca---------gtttataaaatgacttaagtctatgtcaactaaataaaaaaa
a--ggactttggaaaaactca-----atagt-agt-------aatgattttgtattgtta
atcatcatcattcatatagaaaaaaa----------------------tta-gtaattag
tttagagaataaaaagg-tccttttggggatagagggacttgaaccctcacgatttttaa
agtcgacggattttcctcttactcaaaatttcattagtgtcgtattgacatgtagaatgg
gactctatctttattctcgtttaattagttcttttcaaa--------------agatcta
tcagaactacgatggagtgagtgatttgatcaatgaatattctattttttc-ttcaactt
tgaatttgattttcttaacatcgatcatttgagatgcaaatattcacaaatcgaataaat
atg-agagtcttcgttaatcaattgaaat------actatttt------------aatac
atatat----atatgtattgaaacatatacacaaatatata------tctgttttttctc
ctcgatcctttctcgaactctaattttgatagattttgatagaatagatttctacctaga
aaagaaatttatcgtcaactccgtttgttagaacagcttccattgagtctctgcacctat
ccc-----ttttttctcgtcgctttcttaactgaactttcccttgttttcgtaaagcagg
atttggctcaggattgcccattgtgaattccagggtttctctgaatttgaaagttttcac
ttgttaagtttccataccaaggctcaatccaattaagtccgtagcgattagctgtggatt
ctgatatccgccattttttctagta----ttagtatatagaaatcagaggtgctcttggc
tcgacatcgtttgttctattccactagaatccattgtttgggggatccctcggagaggat
ttgatgatgtaaatagtacatgatggagctcgagttgattcatttttcaggggcaagtat
ctaaggttagtggagattaataagttagaataacttcgtaagtaaacttttgatagagaa
attgaaaggatccaattcgagcacggttcaaaagagtcaaaatttgtaggaattggttaa
acttttttgaccaaaagtgtatcctatagtaataaaattcaccttttatttttatgattc
ttttagataaagaaaaaatggtatgttgctgccattttttgaaacgattaaagatcccga
agtaatgtctaaacccaatgattcaaggaaaagctaaatgattctggaacaagtaaatac
cattttcaaattgtctcaccaattctagtcgactgaagaaaaaaa-taggttc-----ta
aaaaagacgggcaagaaaaggggg-cagagaccgctcaataaatgaaatacc-taatttg
ttttcatttgagttagttgaaagttatccaatttgaggtatgaggttgcaagtacgaaga
gttattcttttttttttttt--ctttctgaaaaaaaaaa----------gaataaaatac
cgaaaccctag------tctaatttctaattgatttgataattttattgatctattttac
atcataattttttacataaa--cataattttcaattttagcgagccgtacgaggagaaaa
cttcttatacgttt-ctagggggggg-tgtgttgttcatctatatctatccca
>Lotus_axilliflorus_5089
ctagctgcggtcgaggctccatctataaatggataatgctccatctatctataaatggat
aaatttggggttttaaaggatacgagttcttgaaagtaaaagagcaatatcaac---gtt
gatattgctcttttactttttttagtattcttcttat-----------ttattttatact
tcaatattctttagcattgtttatttcaacatgatcggttttatcatttttattttatct
aattttagaggatgagtaagaataaaaaatgataaaat--aaaaaggggtcaaaatagaa
ggctgggtgattttgacttagtat-----cggggcggacgtagccaagtggatcaaggcg
acacgaggattttcagtcctctgctctaccagctgagctatcccgaccattcttgacgaa
tcatcttca---------gtttataaaatgacttaagtctatgtcaactaaataaaaaaa
---ggactttggaaaaactca-----atagt-agttagtagtaatgattatgtattgtta
atcatcatcattcatatagaaaaaaaa---------------------tta-gtaattag
tttagagaataaaaagg-tccttttggggatagagggacttgaaccctcacgatttttaa
agtcgacggattttcctcttactcaaaatttcattagtgtcgtattgacatgtagaatgg
gactctatctttattctcgtttgattagttcttttcaaa--------------agatcta
tcagaactacgatggagtgagtgatttgatcaatgaatattctattttttc-ttcaactt
tgaatttgattttcttaacatcgatcatttgagatgcaaatattcacaaatcgaataaat
att-agagtcttcgttaatcaattgaaattgaaatactatttt------------aatac
atatat--------gtattgaaacatatacacaaatatata------tctgttttttctc
ctcgatcctttctcgaactctaattttgataga----------atagatttctacctaga
aaagaaatttatcgtcaactccgtttgttagaacagcttccattgagtctctgcacctat
ccc-----ttttttctcgtccctttcttaactgaactttcccttgttttcgtaaagcagg
atttggctcaggattgcccattgtgaattccagggtttctctgaatttgaaagttttcac
ttgttaagtttccataccaaggctcaatccaattaagtccgtagcnattagctgtggatt
ctgatatccgccattttttctagta----ttagtatatagaaatcggaggtgctcttggc
tcgacatcgtttgttctattccactagaatccattgtttttgggatccctcggagaggat
--------gtaaatagtacatgatggagctcga-----ttcatttttcaggggcaagtat
ctaaggttagtggagattaataagttagaataacttcgtaagtaaatttttgatagagaa
attgaaaggatccaattcgagcacggttcaaaagagtcaaaatttgtaggaattggtaaa
atttttttgaccaaaagtgtatcctatggtaataaaattcaccttttatttttatgattc
ttttagataaagaaaaaatggtatgttgctgccattttttgaaacgattaaagatcccga
agtaatgtctaaacccaatgattcaaggaaaagctaaatgattctggaacaagtaaatac
cattttcaaattgtctcaccaattctagtcgactgaagaaaaaaa-taggttcggttcta
aaaaagacgggcaagaaaaggggg-cagagaccgctcaataaatgaaatacc-taatttg
ttttcatttgagttagttgaaagttatccaatttgaggtatgaggtagcaagtacgaaga
gttattctttttttttt-----ctttctgaaaaaaaaaaa---------gaataaaatac
cgaaaccctag-------------tctaattgatttgataatttt-ttgatctattttac
atcataattttatacataaa--cataattttcaattttagcgagccgtacgaggagaaaa
cttcttatacgttt-ctagggggggg-tgtgttgnnnnnnnnnnnnnnnnnnn
>Lotus_broussonettii_21
ctagctgcggtcgaggctccatctataaatggataatgccccatctatctataaatggat
aaattttgggttttaaaggatacgagttcttgaaagtaaaagagcaatatcaac---gtt
gatattgctcttttactttttttagtattcttcttat-----------tttttttatact
tcaatattctttagcattgtttatttcaacatgatcagttttctcattttgattttatct
aattttagaggatgagtaagaatagaaaatgagaaaat--aaaaaggggtcaaaatag--
--ctggatgattttgacttagtat-----cggggcggatgtagccaagtggatcaaggcg
acacgaggattttcagtcctctgctctaccagctgagctatcccgaccattcttgacgaa
tcatcttca---------gtttctaaaattacttaagtctatgtcaactaaatcaaaaaa
---ggactttggaaaaactca-----atagt-agt-------aatgattatgtattgtta
at------cattcatatagaaaaaaaa---------------------tta-gtaattag
tttagagaataaaaagg-tccttttggggatagagggacttgaaccctcacgattttgaa
agtcgacggattttcctcttactcaaaatttcattagtgtcgtattgacatgtagaatgg
gactctatctttattctcgtttgattagttcttttcaaa--------------agatcta
tcagaactacgatggagtgagtgatttgatcaattaatattctattttttc-ttcaactt
tgaatttgattttcttaacatcgatcatttgagatgcaaatattcacaaatcgaataaat
att-agagtcttcattaatcaattgaaat------actatttt------------catac
atatat--------gtattgaaacatatacacaaatatata------tctcttttttctc
ctcgatcctttctcgaactctaattttgatagattttgatagaatagatttctacctaga
aaagaaatgtatcgtcaactccgtttgttagaacagcttccattgagtctctgcacctat
cc----ttttttttctcgtcgctttcttaactgaactttcccttgttttcgtaaagcagg
atttggctcaggattgcccattgtgaattccagggtttctctgaatttgaaagttttcac
ttgttaagtttccataccaaggctcaatccaattaagtccgtagcgattagctgtggatt
ctgacatccgccattttttctagta----ttagtctatagaaatcagagatgctcttggc
tcgacatcgtttgttctattccactagaatccattgtttgggggatccctcggagaggat
ttgatgatgtaaatagtacatgatggagctcgagttgattcatttttcaggggcaagtat
ctaaggttagtggatattaataagttagaataacttcgtaagtaaacttttgatagagaa
attgaaaggatccaattcgagcacggttcaaaagagtcaaaatttgtgggaattggtcaa
acttttttgaccaaaagtgtatcctatgggaataaaattcaccttttatttgtatgattc
ttttagataaagaaaaaatggtatgttgctgcca-tttttgaaacgattaaagatcccga
agtaatgtctaaacccaatgattcaaggaaaagctaaatgattctggaacaagtaaatac
cattttcaaattgtctcaccaattttagtcgactgaagaaaaaaa-taggttc-----ta
aaaaagacgggcaagaaaaggggg-cagagaccgctcaataaatgaaataccc-aatttg
ttttcatttgagttagttgaaagttatccaatttgaggtatgaggttgcaagtacgaaga
gttattcttttt----------ctttctgaaaaaaaaaaa---------gaataaaatac
cgaaacccta--------------tctaattgatttgataattttatggatctattttac
atcataattttatacataaa--cataattttcaattttagcgagccgtacgaggataaaa
cttcttatacgttt-cta--gggggg-tgtgttgttcatctatatctatccca
>Lotus_castellanus_417
ctagctgcggtcgaggctccatctataaatggataatgctccatctatctataaatggat
aaatttggggttttaaaggatacgagttcttgaaagtaaaagagcaatatcaacaaagtt
gatattgctcttttactttttttagtattcttcttat-----------ttattttatact
tcaatattctttagcattgtttatttcaacatgatcggttttatcatttttattttatct
aattttagaggatgagtaagaataaaaaatgataaaat--aaaaagggttcaaaatagaa
ggctgggttattttgacttattat-----cggggcggatgtagccaagtggatcaaggcg
acacgaggattttcagtcctctgctctaccagctgagctatcccgaccattcttgacgaa
tcatcttca---------gtttataaaatgacttaagtctatgtcaactaaataaaaaaa
aa-ggactttggaaaaactca-----atagt-agt-------aatgattatgtattgtta
atcatcatcattcatatagaaaaaaaa---------------------tta-gtaattag
tttagagaataaaaagg-tccttttggggatagagggacttgaaccctcacgatttttaa
agtcgacggattttcctcttactcaaaatttcattagtgtcgtattgacatgtagaatgg
gactctatctttattctcgtttaattagttcttttcaaa--------------agatcta
tcagaactacgatggagtgagtgatttgatcaatgaatattctattttttc-ttcaactt
tgaatttgattttcttaacatcgatcatttgagatgcaaatattcacaaatcgaataaat
att-agagtcttcgttaatcaattgaaat------actatttt------------aatac
atatat----atatgtattgaaacatatacacaaatagata------tctgttttttctc
ctcgatcctttctcgaactctaattttaatagattttgatagaatagatttctacctaga
aaagaaatttatcgtcaactccgtttgttagaacagcttccattgagtctctgcacctat
ccc-----ttttttctcgtcgctttcttaactgaactttcccttgttttcgtaaagcagg
atttggctcaggattgcccattgtgaattccagggtttctctgaatttgaaagttttcac
ttgttaagtttccataccaaggctcaatccaattaagtccgtagcgattagctgtggatt
ctgatatccgccattttttctagta----ttagtatatagaaatcagaggtgctcttggc
tcgacatcgtttgttctattccactagaatccattgtttgggggacccctcggagaggat
ttgatgatgtaaatagtacatgatggagctcgagttgattcatttttcaggggcaagtat
ctaaggttagtggagattaataagttagaataacttcgtaagtaaacttttgatagagaa
attgaaaggatccaattcgagcacggttcaaaagagtcaaaatttgtaggaattggtaaa
acttttttgaccaaaagtgtatcctatggtaataaaattcaccttttattttgatgattc
ttttagataaagaaaaaaaggtatgttgctgccattttttgaaacgattaaagatcccga
agtaatgtctaaacccaatgattcaaggaaaagctaaatgattctggaacaagtaaatac
cattttcaaattgtctcaccaattctagtcgactgaagaaaaaaa-taggttc-----ta
aaaaagacgggcaagaaaaggggg-cagagaccgctcaataaatgaaatacc-taatttg
ttttcatttgagttagttgaaagttatccaatttgaggtatgaggttgcaagtacgaaga
gttattctttttttttttttttctttctgaaaaaaaaaaaaa-------gaataaaatac
cgaaaccctag------tctaatttctaattgatttgataattttattgatctattttac
atcataattttatacataaa--cataattttcaattttagcgagccgtacgaggagaaaa
cttcttatacgttt-ctagggggggg-tgtgttgttcatctatatctatccca
>Lotus_castellanus_471
ctagctgcggtcgaggctccatctataaatggataatgctccatctatctataaatggat
aaatttggggttttaaaggatacgagttcttgaaagtaaaagagcaatatcaacaaagtt
gatattgctcttttactttttttagtattcttcttat-----------ttattttatact
tcaatattctttagcattgtttatttcaacatgatcggttttatcatttttattttatct
aattttagaggatgagtaagaataaaaaatgataaaat--aaaaagggttcaaaatagaa
ggctgggttattttgacttagtat-----cggggcggatgtagccaagtggatcaaggcg
acacgaggattttcagtcctctgctctaccagctgagctatcccgaccattcttgacgaa
tcatcttca---------gtttataaaatgacttaagtctatgtcaactaaataaaaaaa
aaaggactttggaaaaactca-----atagt-agt-------aatgattatgtattgtta
atcatcatcattcatatagaaaaaaaaa--------------------tta-gtaattag
tttagagaataaaaagg-tccttttggggatagagggacttgaaccctcacgatttttaa
agtcgacggattttcctcttactcaaaatttcattagtgtcgtattgacatgtagaatgg
gactctatctttattctcgtttaattagttcttttcaaa--------------agatcta
tcagaactacgatggagtgagtgatttgatcaatgaatattctattttttc-ttcaactt
tgaatttgattttcttaacatcgatcatttgagatgcaaatattcacaaatcgaataaat
att-agagtcttcgttaatcaattgaaat------actatttt------------aatac
atatat--atatatgtattgaaacatatacacaaatagata------tctgttttttctc
ctcgatcctttctcgaactctaattttgatagattttgatagaatagatttctacctaga
aaagaaatttatcgtcaactccgtttgttagaacagcttccattgagtctctgcacctat
ccc-----ttttttctcgtcgctttcttaactgaactttcccttgttttcgtaaagcagg
atttggctcaggattgcccattgtgaattccagggtttctctgaatttgaaagttttcac
ttgttaagtttccataccaaggctcaatccaattaagtccgtagcgattagctgtggatt
ctgatatccgccattttttctagta----ttagtatatagaaatcagaggtgctcttggc
tcgacatcgtttgttctattccactagaatccattgtttgggggacccctcggagaggat
ttgatgatgtaaatagtacatgatggagctcgagttgattcatttttcaggggcaagtat
ctaaggttagtggagattaataagttagaataacttcgtaagtaaacttttgatagagaa
attgaaaggatccaattcgagcacggttcaaaagagtcaaaatttgtaggaattggtaaa
acttttttgaccaaaagtgtatcctatggtaataaaattcaccttttattttgatgattc
ttttagataaagaaaaaaaggtatgttgctgccattttttgaaacgattaaagatcccga
agtaatgtctaaacccaatgattcaaggaaaagctaaatgattctggaacaagtaaatac
cattttcaaattgtctcaccaattctagtcgactgaagaaaaaaa-taggttc-----ta
aaaaagacgggcaagaaaaggggg-cagagaccgctcaataaatgaaatacc-taatttg
ttttcatttgagttagttgaaagttatccaatttgaggtatgaggttgcaagtacgaaga
gttattctttttttttttttttctttctgaaaaaaaaaaaaaa------gaataaaatac
cgaaaccctag------tctaatttctaattgatttgataattttattgatctattttac
atcataattttatacataaa--cataattttcaattttagcgagccgtacgaggagaaaa
cttcttatacgttt-ctagggggggg-tgtgttgttcatctatatctatccca
>Lotus_castellanus_CAS1
ctagctgcggtcgaggctccatctataaatggataatgctccatctatctataaatggat
aaatttggggttttaaaggatacgagttcttgaaagtaaaagagcaatatcaacaaagtt
gatattgctcttttactttttttagtattcttcttat-----------ttattttatact
tcaatattctttagcattgtttatttcaacatgatcggttttatcatttttattttatct
aattttagaggatgagtaagaataaaaaatgataaaat--aaaaagggttcaaaatagaa
ggctgggttattttgacttagtat-----cggggcggatgtagccaaggtgatcaaggcg
acacgaggattttcagtcctctgctctaccagctgagctatcccgaccattcttgacgaa
tcatcttca---------gtttataaaatgacttaagtctatgtcaactaaataaaaaaa
aa-ggactttggaaaaactca-----atagt-agt-------aatgattatgtattgtta
atcatcatcattcatatagaaaaaaaa---------------------tta-gtaattag
tttagagaataaaaagg-tccttttggggatagagggacttgaaccctcacgatttttaa
agtcgacggattttcctcttactcaaaatttcattagtgtcgtattgacatgtagaatgg
gactctatctttattctcgtttaattagttcttttcaaa--------------agatcta
tcagaactacgatggagtgagtgatttgatcaatgaatattctattttttc-ttcaactt
tgaatttgattttcttaacatcgatcatttgagatgcaaatattcacaaatcgaataaat
att-agagtcttcgttaatcaattgaaat------actatttt------------aatac
atatat--atatatgtattgaaacatatacacaaatagata------tctgttttttctc
ctcgatcctttctcgaactctaattttgatagattttgatagaatagatttctacctaga
aaagaaatttatcgtcaactccgtttgttagaacagcttccattgagtctctgcacctat
ccc-----ttttttctcgtcgctttcttaactgaactttcccttgttttcgtaaagcagg
atttggctcaggattgcccattgtgaattccagggtttctctgaatttgaaagttttcac
ttgttaagtttccataccaaggctcaatccaattaagtccgtannnattagctgtggatt
ctgatatccgccattttttctagta----ttagtatatagaaatcagaggtgctcttggc
tcgacatcgtttgttctattccactagaatccattgtttgggggacccctcggagaggat
ttgatgatgtaaatagtacatgatggagctcgagttgattcatttttcaggggcaagtat
ctaaggttagtggagattaataagttagaataacttcgtaagtaaacttttgatagagaa
attgaaaggatccaattcgagcacggttcaaaagagtcaaaatttgtaggaattggtaaa
acttttttgaccaaaagtgtatcctatggtaataaaattcaccttttattttgatgattc
ttttagataaagaaaaaaaggtatgttgctgccattttttgaaacgattaaagatcccga
agtaatgtctaaacccaatgattcaaggaaaagctaaatgattctggaacaagtaaatac
cattttcaaattgtctcaccaattctagtcgactgaagaaaaaaa-taggttc-----ta
aaaaagacgggcaagaaaaggggg-cagagaccgctcaataaatgaaatacc-taatttg
ttttcatttgagttagttgaaagttatccaatttgaggtatgaggttgcaagtacgaaga
gttattctttttttttttttttctttctgaaaaaaaaaaaaaa------gaataaaatac
cgaaaccctag------tctaatttctaattgatttgataattttattgatctattttac
atcataattttatacataaa--cataattttcaattttagcgagccgtacgaggagaaaa
cttcttatacgttt-ctagggggggg-tgtgttgttcatctatatctatccca
>Lotus_castellanus_CAS2
ctagctgcggtcgaggctccatctataaatggataatgctccatctatctataaatggat
aaatttggggttttaaaggatacgagttcttgaaagtaaaagagcaatatcaacaaagtt
gatattgctcttttactttttttagtattcttcttat-----------ttattttatact
tcaatattctttagcattgtttatttcaacatgatcggttttatcatttttattttatct
aattttagaggatgagtaagaataaaaaatgataaaat--aaaaagggttcaaaatagaa
ggctgggttattttgacttagtat-----cggggcggatgtagccaaggtgatcaaggcg
acacgaggattttcagtcctctgctctaccagctgagctatcccgaccattcttgacgaa
tcatcttca---------gtttataaaatgacttaagtctatgtcaactaaataaaaaaa
aaaggactttggaaaaactca-----atagt-agt-------aatgattatgtattgtta
atcatcatcattcatatagaaaaaaaa---------------------tta-gtaattag
tttagagaataaaaagg-tccttttggggatagagggacttgaaccctcacgatttttaa
agtcgacggattttcctcttactcaaaatttcattagtgtcgtattgacatgtagaatgg
gactctatctttattctcgtttaattagttcttttcaaa--------------agatcta
tcagaactacgatggagtgagtgatttgatcaatgaatattctattttttc-ttcaactt
tgaatttgattttcttaacatcgatcatttgagatgcaaatattcacaaatcgaataaat
att-agagtcttcgttaatcaattgaaat------actatttt------------aatac
atatat--atatatgtattgaaacatatacacaaatagata------tctgttttttctc
ctcgatcctttctcgaactctaattttgatagattttgatagaatagatttctacctaga
aaagaaatttatcgtcaactccgtttgttagaacagcttccattgagtctctgcacctat
ccc-----ttttttctcgtcgctttcttaactgaactttcccttgttttcgtaaagcagg
atttggctcaggattgcccattgtgaattccagggtttctctgaatttgaaagttttcac
ttgttaagtttccataccaaggctcaatccaattaagtccgtagcgattagctgtggatt
ctgatatccgccattttttctagta----ttagtatatagaaatcagaggtgctcttggc
tcgacatcgtttgttctattccactagaatccattgtttgggggacccctcggagaggat
ttgatgatgtaaatagtacatgatggagctcgagttgattcatttttcaggggcaagtat
ctaaggttagtggagattaataagttagaataacttcgtaagtaaacttttgatagagaa
attgaaaggatccaattcgagcacggttcaaaagagtcaaaatttgtaggaattggtaaa
acttttttgaccaaaagtgtatcctatggtaataaaattcaccttttattttgatgattc
ttttagataaagaaaaaaagggatgttgctgccattttttgaaacgattaaagatcccga
agtaatgtctaaacccaatgattcaaggaaaagctaaatgattctggaacaagtaaatac
cattttcaaattgtctcaccaattctagtcgactgaagaaaaaaa-taggttc-----ta
aaaaagacgggcaagaaaaggggg-cagagaccgctcaataaatgaaatacc-taatttg
ttttcatttgagttagttgaaagttatccaatttgaggtatgaggttgcaagtacgaaga
gttattcttttttttttttttcctttcggaaaaaaaaaaaaaa------gaataaaatac
cgaaaccctag------tctaatttctaattgatttgataattttattgatctattttac
atcataattttatacataaa--cataattttcaattttagcgagccgtacgaggagaaaa
cttcttatacgttt-ctagggggggggtgtgttgttcatctatatctatccca
>Lotus_castellanus_PAL1
ctagctgcggtcgaggctccatctataaatggataatgctccatctatctataaatggat
aaatttggggttttaaaggatacgagttcttgaaagtaaaagagcaatatcaacaaagtt
gatattgctcttttactttttttagtattcttcttat-----------ttattttatact
tcaatattctttagcattgtttatttcaacatgatcggttttatcatttttattttatct
aattttagaggatgagtaagaataaaaaatgataaaat--aaaaagggttcaaaatagaa
ggctgggttattttgacttagtat-----cggggcggatgtagccaaggtgatcaaggcg
acacgaggattttcagtcctctgctctaccagctgagctatcccgaccattcttgacgaa
tcatcttca---------gtttataaaatgacttaagtctatgtcaactaaataaaaaaa
aa-ggactttggaaaaactca-----atagt-agt-------aatgattatgtattgtta
atcatcatcattcatatagaaaaaaaa---------------------tta-gtaattag
tttagagaataaaaagg-tccttttggggatagagggacttgaaccctcacgatttttaa
agtcgacggattttcctcttactcaaaatttcattagtgtcgtattgacatgtagaatgg
gactctatctttattctcgtttaattagttcttttcaaa--------------agatcta
tcagaactacgatggagtgagtgatttgatcaatgaatattctattttttc-ttcaactt
tgaatttgattttcttaacatcgatcatttgagatgcaaatattcacaaatcgaataaat
att-agagtcttcgttaatcaattgaaat------actatttt------------aatac
atatat----atatgtattgaaacatatacacaaatagata------tctgttttttctc
ctcgatcctttctcgaactctaattttaatagattttgatagaatagatttctacctaga
aaagaaatttatcgtcaactccgtttgttagaacagcttccattgagtctctgcacctat
ccc-----ttttttctcgtcgctttcttaactgaactttcccttgttttcgtaaagcagg
atttggctcaggattgcccattgtgaattccagggtttctctgaatttgaaagttttcac
ttgttaagtttccataccaaggctcaatccaattaagtccgtagcgattagctgtggatt
ctgatatccgccattttttctagta----ttagtatatagaaatcagaggtgctcttggc
tcgacatcgtttgttctattccactagaatccattgtttgggggacccctcggagaggat
ttgatgatgtaaatagtacatgatggagctcgagttgattcatttttcaggggcaagtat
ctaaggttagtggagattaataagttagaataacttcgtaagtaaacttttgatagagaa
attgaaaggatccaattcgagcacggttcaaaagagtcaaaatttgtaggaattggtaaa
acttttttgaccaaaagtgtatcctatggtaataaaattcaccttttattttgatgattc
ttttagataaagaaaaaaaggtatgttgctgccgatttttgaaacgattaaagatcccga
agtaatgtcnnnnnccaatgattcaaggaaaagctaaatgattctggaacaagtaaatac
cattttcaaattgtctcaccaattctagtcgactgaagaaaaaaa-taggttc-----ta
aaaaagacgggcaagaaaaggggg-cagagaccgctcaataaatgaaatacc-taatttg
ttttcatttgagttagttgaaagttatccaatttgaggtatgaggttgcaagtacgaaga
gttattctttttttttttttt-ctttctgaaaaaaaaaaaaaa------gaataaaatac
cgaaaccctag------tctaatttctaattgatttgataattttattgatctattttac
atcataattttatacataaa--cataattttcaattttagcgagccgtacgaggagaaaa
cttcttatacgttt-ctagggggggg-tgtgttgttcatctatatctatccca
>Lotus_castellanus_PAL2
ctagctgcggtcgaggctccatctataaatggataatgctccatctatctataaatggat
aaatttggggttttaaaggatacgagttcttgaaagtaaaagagcaatatcaacaaagtt
gatattgctcttttactttttttagtattcttcttat-----------ttattttatact
tcaatattctttagcattgtttatttcaacatgatcggttttatcatttttattttatct
aattttagaggatgagtaagaataaaaaatgataaaat--aaaaagggttcaaaatnnaa
ggctgggttattttgacttagtat-----cggggcggatgtagccaaggtgatcaaggcg
acacgaggattttcagtcctctgctctaccagctgagctatcccgaccattcttgacgaa
tcatcttca---------gtttataaaatgacttaagtctatgtcaactaaataaaaaaa
aa-ggactttggaaaaactca-----atagt-agt-------aatgattatgtattgtta
atcatcatcattcatatagaaaaaaaa---------------------tta-gtaattag
tttagagaataaaaagg-tccttttggggatagagggacttgaaccctcacgatttttaa
agtcgacggattttcctcttactcaaaatttcattagtgtcgtattgacatgtagaatgg
gactctatctttattctcgtttaattagttcttttcaaa--------------agatcta
tcagaactacgatggagtgagtgatttgatcaatgaatattctattttttc-ttcaactt
tgaatttgattttcttaacatcgatcatttgagatgcaaatattcacaaatcgaataaat
att-agagtcttcgttaatcaattgaaat------actatttt------------aatac
atatat----atatgtattgaaacatatacacaaatagata------tctgttttttctc
ctcgatcctttctcgaactctaattttaatagattttgatagaatagatttctacctaga
aaagaaatttatcgtcaactccgtttgttagaacagcttccattgagtctctgcacctat
ccc-----ttttttctcgtcgctttcttaactgaactttcccttgttttcgtaaagcagg
atttggctcaggattgcccattgtgaattccagggtttctctgaatttgaaagttttcac
ttgttaagtttccataccaaggctcaatccaattaagtccgtagcgattagctgtggatt
ctgatatccgccattttttctagta----ttagtatatagaaatcagaggtgctcttggc
tcgacatcgtttgttctattccactagaatccattgtttgggggacccctcggagaggat
ttgatgatgtaaatagtacatgatggagctcgagttgattcatttttcaggggcaagtat
ctaaggttagtggagattaataagttagaataacttcgtaagtaaacttttgatagagaa
attgaaaggatccaattcgagcacggttcaaaagagtcaaaatttgtaggaattggtaaa
acttttttgaccaaaagtgtatcctatggtaataaaattcaccttttattttgatgattc
ttttagataaagaaaaaaaggtatgttgctgccattttttgaaacgattaaagatcccga
agtaatgtctaaacccaatgattcaaggaaaagctaaatgattctggaacaagtaaatac
cattttcaaattgtctcaccaattctagtcgactgaagaaaaaaa-taggttc-----ta
aaaaagacgggcaagaaaaggggg-cagagaccgctcaataaatgaaatacc-taatttg
ttttcatttgagttagttgaaagttatccaatttgaggtatgaggttgcaagtacgaaga
gttattctttttttttttttttctttctgaaaaaaaaaaaaaa------gaataaaatac
cgaaaccctag------tctaatttctaattgatttgataattttattgatctattttac
atcataattttatacataaa--cataattttcaattttagcgagccgtacgaggagaaaa
cttcttatacgttt-ctagggggggg-tgtgttgttcatctatatctatccca
>Lotus_conimbricensis_485
ctagctgcggtcgaggctccatctataaatggataatgctccatctatctataaatggat
aaatttggggttttaatggatacgagttcttgaaagtaaaagagcaatatcaac---gtt
gatattgctcttttactttttttagtattcttctttt-----------ttattttatact
tcaatattctttagcattgtttatttcgacatgatcggttttctaatttttattttatct
aattttagaggatgagtaagaataaaaaataataaaat--aaaaaggggtcaaaatagaa
ggctgggttatttttacttagtat-----cggggcggatgtagccaagtggatcaaggcg
acacgaggattttcagtcctctgctctaccagctgagctatcccgaccattcttgacgaa
tcatcttca---------gtttataaaatgacttaagtctatgtcaactaaataaaaaaa
---ggactttggaaaaactca-----atagt-agt-------aatgattatgtattgtta
at------cattcatatagaaaaaaa----------------------tta-gtaattag
tttagagaataaaaaga-tccttttggggatagagggacttgaaccctcatgatttttaa
agtcgacggattttcctcttactcaaaatttcattagtgtcgtattgacatgtagaatgg
gactctatctttattctcgtttgattagttcttttcaaatagttcttttcaaaagatcta
tcagaactacgatggagtgagtgatttgatcaatgaatattctattttttc-ttcaactt
tgaatttgattttcttaacatcgatcatttgagatgcaaatattcacaaatcgaataaat
att-agagtcttcgttaatcaattgaaat------actatttt-------attttaatac
atatat------atatattgaaacatatacacaaatatata------tctgttttttctc
ctcgatcctttctcgaactctaattttgatagattttgatagaatagatttctacctaga
aaagaaatttatcgtcaactccgtttgttagaacagcttccattgagtctctgcacctat
ccc-----ttttttctcgtcgctttcttaactgaactttcccttgttttcgtaaagcagg
atttggctcaggattgcccattgtgaattccagggtttctctgaatttgaaagttttcac
ttgttaagtttccataccaaggctcaatccaattaagtccgtagcgnnnnnnnnnnnnnn
nnnnnnnnnnnnnnnnnnnnnnnnnnnnnnnnnnnnnnnnnnnnnnnnnnnnnnnnnnnn
tcgacatcgtttgttctattccactagaatccattgtttgggggatccctcggagaggat
ttgatgatgtaaatagtacatgatggagctcgagttgattcatttttcaggggcaagtat
ctaaggttagtggagattaataagttagaataacttcgtaagtaaacttttgatagagaa
attgaaaggatccaattcgagcacggttcaaaagagtcaaaattggtaggaattgataaa
acttttttgaccaaaagtgtatcctgtggtaatcaaattcaccttttacttttctgattc
ttttagatcaagaaaaaatggtatgttgctgccattttttgaaacgattaaagatcccga
agtaatgtctaaacccaatgattcaaggaaaagctaaatgattctggaacaagtaaatac
cattttcaaattgtctcaccaa------tcgactgaagaaaaaaa-taggttc-----ta
aaaaagacgggcaagaaaagtggg-cagagaccgctcaataaatgaaatacc-taatttg
ttttcatttgagttagttgaaagttatccaatttgaggtatgaggttgcaagtacgaaga
gttattctttttttttt-----ctttctgaaaaaaaaa-----------gaataaactac
cgaaaccctag-------------tctaattgatttgataattttattgatctattttac
atcataattttatacataaa--cataattttcaattttagcgagccgtacgaggagaaaa
cttcttatacgttt-ctannnnnnnn-nnnnnnnnnnnnnnnnnnnnnnnnnn
>Lotus_corniculatus_L7
ctagctgcggtcgaggctccatctataaatggataatgctccatctatctataaatggat
aaattttgggttttaatggatacgagttcttgaaagtaaaagagcaatatcaac---gtt
gatattgctcttttactttttttagtattcttcttat-----------ttattttatact
tcaatattctttagcattatttatttcaacatgatcagttttatcatttttattttatct
aattttagaggatgagtaagaataaaaaatgataaaat--aaaaaggggtcaaaatagaa
ggctgggtgatttttacgtagtat-----cggggcggatgtagccaagtggatcaaggcn
ncacgaggattttcagtcctctgctctaccagctgagctatcccgaccattcttgacgaa
tcatcttca---------gtttataaaatgacttaagtctttgtcaactaaataaaaaag
---ggactttggaaaaactca-----atagt-agt-------aatgattatgtattgtta
at------cattcatatagaaaaaaa----------------------tta-gtaattag
tttagagaataaaaaga-tccttttggggatagagggacttgaaccctcacgatttttaa
agtcgacggattttcctcttactcaaaatttcattagtgtcgtattgacatgtagaatgg
gactctatctttattctcgtttgattagttcttttcaaatagttcttttcaaaagatcta
tcagaactacgatggagtgaatgatttgatcaatgaatattctattttttc-ttcaacct
tgaattttattttcttaacatcgatcatttgagatgcaaatattcacaaatcgaataaat
att-agagtcttcgttaatcaattgaaat------actatttt------------aatac
atatat----gtatgtattgaaacatatacacaaatatata------tctgttttttctc
ctcgatcctttctcgaactctaattttgataga----------atagatttctatctaga
aaagaaatttatcgtcaactccgtttgttagaacagcttccattgagtctctgcacctat
cca------tttttctcgtcgctttcttaactgaactttcccttgttttcgtaaagcagg
atttggctcaggattgcccatcgtgaattccagggtttctctgaatttgaaagttttcac
ttgttaagtttccataccaaggctcaatccaattaagtccgtagcgnnnnnctgtggatt
ctgatatccgccattttttctagta----ttagtatatagaaatcagaggtgctcttggc
tcgacatcgtttgttctattccactagaatccattgtttgggggatccctcggagaggat
ttgatgatgtaaatagtacatgatggagctcgagttgattcatttttcaggggcaagtat
ctaaggttagtggagattaataagttagaataacttcgtaagtaaacttttgatagagaa
attgaaaggatccaattcgagcacggttcaaaagagtcaaaatttgtaggaattgataaa
acttttttgaccaaaagtgtatcctgtggtaatcaaattcaccttttatttttatgattc
ttttagataaagaaaaaatggtatgttgctgccattttttgaaacgattaaagatcccga
agtaatgtctaaacccaatgattcaaggaaaagctaaatgattctggaacaagtaaatac
cattttcaaattgtctcaccaattctagtcgactgaagaaaaaaaataggttc-----ta
aaaaagacgggcaagaaaagtggg-cagagaccgctcaataaatgaaataccc-aatttg
ttttcatttgagttagttgaaagttatccaatttgaggtatgaggttgcaagtacgaaga
gttattcttttttttt------ctttctgaaaaaaaaaaa---------gaataaactac
cgaaaccctag-------------tctaattgatttgataattttattgatctattttac
atcataattttctacataaa--cataattttcaattttagcgagccgtacgaggagaaaa
cttcttatacgttt-ctagggggggg-tgtgttgttcatctatatctatccca
>Lotus_creticus_501
ctagctgcggtcgaggctccatctataaatggataatgccccatctatctataaatggat
aaattttgggttttaaaggatacgagttcttgaaagtaaaagagcaatatcaac---gtt
gatattgctcttttactttttt-agtattcttcttat-----------ttattttatact
tcaatattctttagcattgtttatttcaacatgatcagttttatcattttgattttatct
aattttagaggatgagtaagaatagaaaatgataaaat--aaaaaggggtcaaaatagaa
ggctgggtgattttgacttagtgt-----cggggcggatgtagccaagtggatcaaggcg
acacgaggattttcagtcctctgctctaccagctgagctatcccgaccattcttgacgaa
tcatcttca---------gtttataaaattacttaagtctatgtcaactaaataaaaaaa
---ggactttggaaaaactca--tcaatagt-agt-------aatgattatgtattgtta
at------cattcatatagaaaaaaa----------------------tga-gtaattag
tttagagaataaaaagg-tccttttggggatagagggacttgaaccctcacgattttaaa
agtcgacggattttcctcttactcaaaatttcattagtgtcgtattgacatgtagaatgg
gactctatctttattctcgtttgattacttcttttcaaa--------------agatcta
tcagaactacgatggag-------------------------------------------
-------------------------------------------------atcgaataaat
att-agagtcttcattaatcaattgaaat------actatttt------------catac
atatat--------gtattgaaacatatacacaaatatatata----tct-ttttttttc
ctcgatcctttctcgaactctaattttgatagattttgatagaatagatttctacctaga
aaagaaatgtatcgtcaactccgtttgttagaacagcttccgttgagtctctgcacctat
cc---tttttttttctcgtcgctttcttaactgaactttcccttgttttcgtaaagcagg
atttggctcaggattgcccattgtgaattccagggtttctctgaatttgaaagttttcac
ttgttaagtttccataccaaggctcaatccaattaagtccgtagcgattagctgtggatt
ctgacatccgccattttttctagta----ttagtatatagaaatcagaggtgctcttggc
tcgacatcgtttgttctattccactagaatccattgtttgggggatccctcggagaggtt
ttgatgatgtaaatagtacatgatggagctcgagttgattcatttttcaggggcaagtat
ctaaggttagtggatattaataagttagaataacttcgtaagtaaatttttgatagagaa
attgaaaggatccaattcgagcacggttcaaaagagtcaaaattagtgggaattggtaaa
acttttttggccaaaagtgtatcctatgggaataaaattcaccttttatttgtatgattc
ttttagataaagaaaaaatggtatgttgctgccattttttgaaacgattaaagatcccga
agtaatgtctaaacccaatgattcaaggaaaagctaaatgattctggaacaagtaaatac
ctttttcaaattgtctcaccaattctagtcgactgaagaaaaaga-taggttc-----ta
aaaaagacgggcaagaaaaggggggcagagaccgctcaataaaagaaataccctaatttg
ttttcatttgagttagttgaaagttatccaatttgaggtatgaggttgcaagtacgaaga
gttattcttttt----------ctttctgaaaaaaaaaaa---------gaataaaatac
caaaacccta-------tctaa--tctaattgatttgataattttatggatctattttac
atcataattttatacataaaaacataattttcaattttagcgagccgtacgaggataaaa
cttcttatacgttt-ctaggggggga-tgtgttgttcatctatatctatccca
>Lotus_cytisoides_425
ctagctgcggtcgaggctccatctataaatggataatgctccatctatctataaatggat
aaattgggggttttaaaggatacgagttcttgaaagtaaaagagcaatatcaac---gtt
gatattgctcttttactttttt-agtattcttcttat-----------tttttttatact
tcaatattctttagcattgtttatttcaacatgatcagttttctcattttgattttatct
tattttagaggatgagtaagaatagaaaatgataaaat--aaaaaggggtcaaaatagaa
ggctgagttatttttacttagttt-----cggggcggatgtagccaagtggatcaaggcg
acacgaggattttcagtcctctgctctaccagctgagctatcccgaccattcttgacgaa
tcatcttca---------gtttataaaattacttaagtctatgtcaactaaataaaaaaa
---ggactttggaaaaactca-----atagt-agt-------aatgattatgtattgtta
at------cattcatatagaaaaaaa----------------------tga-ataattag
tttagagaataaaaagg-tccttttggggatagagggacttgaaccctcacgatttttaa
agtcgacggattttcctcttactcaaaatttcattagtgtcgtattgacatgtagaatgg
gactctatctttattctcgtttgattagttcttttcaaa--------------agatcta
tcagaactacgatggagtgagtgatttgatcaatgaatattctattttttc-ttcaactt
tgaatttgattttcttaacatcgatcatttgagatgcaaatattcacaaatcgaataaat
att-agagtcttcgttaatcaattgaaat------actatttt------------catac
atatat--------gtattgaaacatatacacaaatatatatata--tct--tttttctc
ctcgatcctttctcgaactctaattttgatagattttgatagaatagatttctacctaga
aaagaaatgtatcgtcaactccgtttgttagaacagcttccattgagtctctgcacctat
cc--ttttttttttctcgtcgctttcttaactgaactttcccttgttttcgtaaagcagg
atttggctcaggattgcccattgtgaattccagggtttctctgaatttgaaagttttcac
ttgttaagtttccataccaaggctcaatccaattaagtccgtagcgattagctgtggatt
ctgacatccgccattttttctagta----ttagtatatagaaatcagaggtgctcttggc
tcgacatcgtttgttctattccactagaatccattgtttgggggatccctcggagaggat
ttgatgatgtaaatagtacatgatggagctcgagttgattcatttttcaggggcaagtat
ctaaggttagtggatattaataagttagaataacttcgtaagtaaacttttgatagagaa
attgaaaggatccaattcgagcatggttcaaaagagtcaaaattggtgggaattggtaaa
acttttttgaccaaaagtgtatcctatgggaataaaattcaccttttatttgtatgattc
ttttagataaagaaaaaatggtatgttgctgccattttttgaaacgattaaagatcccga
agtaatgtctaaacccaatgattcaaggaaaagctaaatgattctggaacaagtaaatac
cattttcaaattgtctcaccaattctagtcgactgaagaaaaaaa-taggttc-----ta
aaaaagacgggcaagaaaaggggggcagagaccgctcaataaatgaaataccc-aatttg
ttttcatttgagttagttgaaagttatccaatttgaggtatgaggttgcaagtacgaaaa
gttattcttttt----------ctttctgaaaaaaaaaaaca-------gaataaaatac
cgaaacccta--------------tctaattgatttgataattttatggatctattttac
atcataattttatacataaa--cataattttcaattttagcgagccgtacgaggataaaa
cttcttatacgttt-ctaggggggg--tgtgttgttcatctatatctatccca
>Lotus_discolor_444
ctagctgcggtcgaggctccatctataaatggataatgccccatctatctataaatggat
aaattttgggttttaaaggatacgagttcttgaaagtaaaagagcaatatcaac---gtt
gatattgctcttttactttttttagtattcttcttat-----------ttattttatact
tcaatattctttagcattgtttatttcaacatgatcagttttatcatttttattttatct
aattttagaggatgagtaagaatagaaaatgataaaa----aaaaggggtcaaaatagaa
ggctgggtgattttgacttagtat-----cggggcggatgtagccaagtggatcaaggcg
acacgaggattttcagtcctctgctctaccagctgagctatcccgaccattcttgacgaa
tcatcttca---------gtttataaaattacttaagtctatgtcaactaaataaaaaaa
---ggactttggaaaaactca-----atagt-agt-------aatgattatgtattgtta
at------cattcatatagaaaaaa-----------------------tta-gtaattag
tttagagaataaaaagg-tccttttggggatagagggacttgaaccctcacgattttaaa
agtcgacggattttcctcttactcaaaatttcattagtgtcgtattgacatgtagaatgg
gactctatctttattctcgtttgatttgttcttttcaaa--------------agatcta
tcagaactacgatggagtgagtgatttgatcaatgaatattctattttttc-ttcaactt
tgaatttgattttcttaacatcgatcatttgagatgcaaatattcacaaatcgaataaat
att-agagtcttcgttaatcaattgaaat------actattttcatacat------atac
atatat--------gtattgaaacatatacacaaatatata------tctcttttttctc
ctcgatcctttctcgaactctaattttgatagattttgatagaatagatttctacctaga
aaataaatgtatcgtcaactccgtttgttagaacagcttccattgagtctctgcacctat
cc-----tttttttctcgtcgctttcttaactgaactttcccttgttttcgtaaagcagg
atttggctcaggattgcccattgtgaattccagggtttctctgaatttgaaagttttcac
ttgttaagtttccataccaaggctcaatccaattaagtccgtagcgattagctgtggatt
ctgacatccgccattttttctagta----ttagtatatagaaatcagaggtgctcttggc
tcgacatcgtttgttctattccactagaatccattgtttttgggatccctcggagagggt
ttgatgatgtaaatagtacatgatggagctcgagttgattcatttttcaggggcaagtat
ctaaggttagtggatattaataagttagaataacttcgtaagtaaacttttgatagagaa
attgaaaggatccaattcgagcacgattcaaaagagtcaaaatttgtgggaattggtaaa
acttttttgaccaaaagtgtatcctatgggaataaaattcaccttttatttgtatgattc
ttttagataaagaaaaaatggtatgttgctgccattttttgaaacgattaaagatcccga
agtaatgtctaaacccaatgattcaaggaaaagctaaatgattctggaacaagtaaatac
cattttcaaattgtctcaccaattctagtcgactgaagaaaaaaa-taggttc-----ta
aaaaagacgggcaagaaaaggggg-cagagaccgctcaataaatgaaataccc-aatttg
ttttcatttgagttagttgaaagttatccaatttgaggtatgaggttgcaagtacgaaga
gttattcttttt----------ctttctgaaaaaaaaaaa---------gaataaaatac
cgaaacccta--------------tctaattgatttgataattttatggatctattttac
atcataattttatacataaa--cataattttcaattttagcgagccgtacgaggataaaa
cttcttatacgttt-ctagggggggg-tgtgttgttcatctatatctatccca
>Lotus_dorycnium_ssp_gracile_D8
ctagctgcggtcgaggctccatctataaatggataatgctccgtctatctataaatggat
aaatttggggttttaaaggatacgagttcttgaaagtaaaagagcaatatcaac---gtt
gatattgctcttttactttttttagtattcttcttat-----------ttattttatact
tcaatattctttagcattgtatatttcaacatgatcagttttatcatttttattttatct
aattttaggggatgagtaagaataaaaaatgataaaat--aaaaaggggtcaaaatagaa
ggctgggtgattttgacttagtat-----cggggcggatgtagccaagtggatcaaggcg
acacgaggattttcagtcctctgctctaccagctgagctatcccgactattcttgacgaa
tcatcttca---------gtttataaaatgacttaagtctatgtcaactaaataaaaaaa
a--ggactttggaaaaactca-----atagt-agt-------aatgattatgtattgtta
atcatcatcattcatatagaaaaaaa----------------------tta-gtaattag
tttagagaataaaaagg-tccttttggggatagagggacttgaaccctcacgatttttaa
agtcgacggattttcctcttactcaaaatttcattagtgtcgtattgacatgtagaatgg
gactctatctttattctcgtttgattagttcttttcaaa--------------agatcta
tcagaactacgatggagtgagtgatttgatcaatgaatattctattttttc-ttcaactt
tgaatttgattttcttaacatcgatcatttgagatgcaaatattcacaaatcgaataaat
att-agagtcttcgttaatcaattgaaat------actatttt------------catac
atatat--------gtattgaaacatatacacaaatagata------tctgttttttctc
ctcgatcctatctcgaactctaattttgatagattttgatagaatagatttctacctaga
aaagaaatttatcgtcaactccgtttgttagaacagcttccattgagtctctgcacctat
ccc-----ttttttctcgtcgctttcttaactgaactttcccttgttttcgtaaagcagg
atttggctcaggattgcccattgtgaattccagggtttctctgaatttgaaagttttcac
ttgttaagtttccataccaaggctcaatccaattaagtccgtagcgattagctgtggatt
ctgatatccgccattttttctagta----ttagtatatagaaattagaggtgctcttggc
tcgacatcgtttgttctattccactagaatccattgtttggggtatccctcggagaggat
ttgatgatgtaaatagtacatgatggagctcgagttgattcatttttcaggggcaagtat
ctaaggttagtggagattaataagttagaataacttcgtaagtaaacttttgatagagaa
attgaaaggatccaattcgagcacggttcaaaagagtcaaaatttgtaggaattggtaaa
acttttttgaccaaaagtgtatcctatggtaatcaaattcactttttatttttatgattc
ttttagataaagaaaaaatggtatgttgctgccattttttgaaacgattaaagatcccga
agtaatgtctaaacccaatgattcaaggaaaagctaaatgattctggaacaagtaaatac
cattttcaaattgtctcaccaattctagtcgactgaaaaaaaaa--taggttc-----ta
aaaaagacgggcaagaaaaggggg-cagagaccgctcaataaaagaaatacc-taatttg
ttttcatttgagttagttgaaagttatccaatttgaggtatgaggttgcaagtacgaaga
gttattctttttttt-------cattctgaaaaaaaaaaa---------gaataaaatac
cgaaaccctag-------------tctaattgatttgataattttattgatctattttac
atcataattttatacataaa--cataattttcaattttagcgagccgtacgaggagaaaa
cttcttatacgttt-ctagggggggg-tgtgttgttcatatatatctatccca
>Lotus_edulis_623
ctagctgcggtcgaggctccatctataaatggataatgctccatctatctataaatggat
aaatttggggttttaaaggatacgagttcttgaaagtaaaagagcaatatcaac---gtt
gatattgctcttttactttttt-agtattcttcttat-----------ttattttatact
tcaatattctttagcattgtttatttcaacatgatcagttttatcatttttattttatct
tattttagaggatgagtaagaatagaaaatgataaaat--aaaagggggtcaaaatagaa
ggctgggttattttgacttagtat-----cggggcggatgtagccaagtggatcaaggcg
acacgaggattttcagtcctctgctctaccagctgagctatcccgaccattcttgacgaa
tcatcttcatcatcttcagtttataaaattacttaagtctatgtcaactaaataaaaaaa
---ggactttggaaaaactca-----atagt-agt-------aatgattatgtattgtta
at------cattcatatagaaaaaaa----------------------tgg-gtaattag
tttagagaataaaaagg-tccttttggggatagagggacttgaaccctcacgatttttaa
agtcgacggattttcctcttactcaaaatttcattagtgtcgtattgacatgtagaatgg
gactctatctttattctcgtttgattagttcttttcaaa--------------agatcta
tcagaactacgatggagtgggtgatttgatcaatgaatattctattttttc-ttcaactt
tgaatttgattttcttaacatcgatcatttgagatgcaaatattcacaaatcgaataaat
att-agagtcttcgttaatcaattgaaat------actatttt------------catac
atatat--------gtattgaaacatatacacaaatagata------tctcttttttctc
ctcgatcctttctcgaactctaattttgatagattttgatagaatagatttctacctaga
aaagaaatgtatcgtcaactccgtttgttagaacagcttccattgagtctctgcacctat
cc-----tttttttctcgtcgctttcttaactgaactttcccttgttttcgtaaagcagg
atttggctcaggattgcccattgtgaattccagggtttctctgaatttgaaagttttcac
ttgttaagtttccataccaaggctcaatccaattaagtccgtagcgattagctgtggatt
ctgacatccgccattttttctagta----ttagtatatagaaatcagaggtgctcttggc
tcgacatcgtttgttctattccactagaatccattgtttgggggatccctcggagagggt
ttgatgatgtaaatagtacatgatggagctcgagttgattcatttttcaggggcaagtat
ctaaggttagtggatattaataagttagaataacttcgtaagtaaacttttgatagagaa
attgaaaggatccaattcgagcatggttcaaaagagtcaaaattggtgggaattggtaaa
acttttttgaccaaaagtgtatcctatgggaataaaattcaccttttatttgtatgattc
ttttagataaagaaaaaatggtatgttgctgccattttttgaaacgattaaagatcccga
agtaatgtctaaacccaatgattcaaggaaaagctaaatgattctggaacaagtaaatac
cattttcaaattgtctcaccaattctagtcgactgaagaaaaaaa-taggttc-----ta
aaaaagatgggcaagaaaaggggg-cagagaccgctcaataaatgaaataccc-aatttg
ttttcatttgagttagttgaaagttatccaatttgaggtatgaggttgcaagtacgaaga
gttattcttttt----------ctttctgaaaaaaaaaa----------gaataaaatac
cgaaacccta--------------tctaattgatttgataattttatggatctattttac
atcataattttatacataaa--cataattttcaattttagcgagccgtacgaggataaaa
cttcttatacgttt-ctagggggggg-tgtgttgttcatctatatctatccca
>Lotus_eriophthalmus_ERIO
ctagctgcggtcgaggctccatctataaatggataatgccccatctatctataaatggat
aaatttttggttttaaaggatacgagttcttgaaagtaaaagagcaatatcaac---gtt
gatattgctcttttactttttttagtattcttcttat-----------ttattttatact
tcaatattctttagcattgtttatttcaacatgatcagttttatcattttgattttatct
aattttagaggatgagtaagaatagaaaataataaaat--aaaaaggggtcaaaatag--
--ctggatgattttgacttagtat-----cggggcggatgtagccaagtggatcaaggcg
acacgaggattttcagtcctctgctctaccagctgagctatcccgaccattcttgacgaa
tcatcttca---------gtttcgaaaattacttaagtctatgtcaactaaatcaaaaaa
---ggactttggaaaaactca-----atagt-agt-------aatgattatgtattgtta
at------cattcatatagaaaaaaaa---------------------tta-gtaattag
tttagagaataaaaagg-tccttttggggatagagggacttgaaccctcacgattttaaa
agtcgacggattttcctcttactcaaaatttcattagtgtcgtattgacatgtagaatgg
gactctatctttattctcgtttgattagttcttttcaaa--------------agatcta
tcagaactacgatggagtgagtgatttgatcaattaatattctattttttc-ttcaactt
tgaatttgattttcttaacatcgatcatttgagatgcaaatattcacaaatcgaataaat
att-agagtcttcattaatcaattgaaat------actatttt------------catac
atatat--------gtattgaaacatatacacaaatatatatatatatct--tttttctc
ctcgatcctttctcgaactctaattttgatagattttgatagaatagatttctacctaga
aaagaaatgtatcgtcaactccgtttgttagaacagcttccattgagtctctgcacctat
cc--ttttttttttctcgtcgctttcttaactgaactttcccttgttttcgtaaagcagg
atttggctcaggattgcccattgtgaattccagggtttctctgaatttgaaagttttcac
ttgttaagtttccataccaaggctcaatccaattaagtccgtagcgattagctgtggatt
ctgacatccgccattttttctagta----ttagtatatagaaatcagagatgctcttggc
tcgacatcgtttgttctattccactagaatccattgtttgggggatccctcggagaggat
ttgatgatgtaaatagtacatgatggagctcgagttgattcatttttcaggggcaagtat
ctaaggttagtggatattaataagttagaataacttcgtaagtaaacttttgatagagaa
attgaaaggatccaattcgagcacggttcaaaagagtcaaaatttgtgggaattggtcaa
acttttttgaccaaaagtgtatcctatgggaataaaattcaccttttatttgtatgattc
ttttagataaagaaaaaatggtatgttgctgccattttt-gaaacgattaaagatcccga
agtaatgtctaaacccaatgattcaaggaaaagctaaatgattctggaacaagtaaatac
cattttcaaattgtctcaccaattttagtcgactgaagaaaaaaa-taggttc-----ta
aaaaagacgggcaagaaaaggggggcagagaccgctcaataaatgaaataccc-aatttg
ttttcatttgagttagttgaaagttatccaatttgaggtatgaggttgcaagtacgaaga
gttattcttttt----------ctttctgaaaaaaaaaaa---------gaataaaatac
cgaaacccta--------------tctaattgatttgataattttatggatctattttac
atcataattttatacataaa--cataattttcaattttagcgagccgtacgaggataaaa
cttcttatacgttt-ctagggggggg-tg--ttgttcatctatatctatccca
>Lotus_eriosolen_414
ctagctgcggtcgaggctccatctataaatggataatgccccatctatctataaatggat
aaatttttggttttaaaggatacgagttcttgaaagtaaaagagcaatatcaac---gtt
gatattgctcttttactttttttagtattcttcttat-----------ttattttatact
tcaatattctttagcattgtttatttcaacatgatcagttttatcattttgattttatct
aattttagaggatgagtaagaatagaaaatgataaaat--aaaaaggggtcaaaatagaa
ggctgggtgattttgacttagtat-----cggggcggatgtagccaagtggatcaaggcg
acacgaggattttcagtcctctgctctaccagctgagctatcccgaccattcttgacgaa
tcatcttca---------gtttataaaattacttaagtctatgtcaactaaataaaaaaa
---ggactttggaaaaactca-----atagt-agt-------aatgattatgtattgtta
at------cattcatatagaaaaaaa----------------------tga-gtaattag
tttagagaataaaaagg-tccttttggggatagagggacttgaaccctcacgattttaaa
agtcgacggattttcctcttactcaaaatttcattagtgtcgtattgacatgtagaatgg
gactctatctttattctcgtttgattacttcttttcaaa--------------agatcta
tcagaactacgatggagtgagtgatttgatcaatgaatattctattttttc-ttcaacct
tgaatttgcttttcttaacatcgatcatttgagatgcaaatattcacaaatcgaataaat
att-agagtcttcgttaatcaattgaaat------actatttt------------catac
atatat--------gtattgaaacatatacacaaatatata----tatct--tttttttc
ctcaatcctttctcgaactctaattttgatagattttgatagaatagatttctacctaga
aaagaaatgtatcgtcaactccgtttgttagaacagcttccgttgagtctctgcacctat
cc---tttttttttctcgtcgctttcttaactgaactttcccttgttttcgtaaagcagg
atttggctcaggattgcccattgtgaattccagggtttctctgaatttgaaagttttcac
ttgttaagtttccataccaaggctcaatccaattaagtccgtagcgattagctgtggatt
ctgacatccgccattttttctagta----ttagtatatagaaatcagaggtgctcttggc
tcgacatcgtttgttctattccactagaatccattgtttgggggatccctcggagaggtt
ttgatgatgtaaatagtacatgatggagctcgagttgattcatttttcaggggcaagtat
ctaaggttagtggatattaataagttagaataacttcgtaagtaaacttttgatagagaa
atggaaaggatccaattcgagcacggttcaaaagagtcaaaattagtgggaattggtaaa
acttttttggccaaaagtgtatcctatgggaataaaattcaccttttatttgtatgattc
ttttagataaagaaaaaatggtatgttgctgccattttttgaaacgattaaagatcccga
agtaatgtctaaacccaatgattcaaggaaaagctaaatgattctggaacaagtaaatac
cattttcaaattgtctcaccaattctagtcgactgaagaaaaaga-taggttc-----ta
aaaaagacgggcaagaaaaggggg-cagagaccgctcaataaaataaataccc-aatttg
ttttcatttgagttagttgaaagttatccaatttgaggtatgaggttgcaagtacgaaga
gttattcttttt----------ctttctgaaaaaaaaaaa---------gaataaaatac
caaaacccta--------------tctaattgatttgataattttatggatctattttac
atcataattttatacataaa--cataattttcaattttagcgagccgtacgaggataaaa
cttcttatacgttt-ctagggggggg-tgtgttgttcatctatatctatccca
>Lotus_fulgurans_937
ctagctgcggtcgaggctccatctataaatggataatgctccgtctatctataaatggat
aaatttggggttttaaaggatacgagttcttgaaagtaaaagagcaatatcaac---gtt
gatattgctcttttactttttttagtattcttcttat-----------ttattttatact
tcaatattctttagcattgtatatttcaacatgatcggttttatcatttttattttatct
aattttaggggatgagtaagaataaaaaatgataaaat--aaaaaggggtcaaaatagaa
ggctgggtgattttgacttagtat-----cggggcggatgtagccaagtggatcaaggcg
acacgaggattttcagtcctctgctctaccagctgagctatcccgactattcttgacgaa
tcatcttca---------gtttataaaatgacttaagtctatgtcaactaaataaaaaaa
a--ggactttggaaaaactca-----atagt-agt-------aatgattatgtattgtta
atcatcatcattcatatagaaaaaaa--ttagtaattagtttagagaatta-gtaattag
tttagagaataaaaagg-tccttttggggatagagggacttgaaccctcacgatttttaa
agtcgacggattttcctcttactcaaaatttcattagtgtcgtattgacatgtagaatgg
gactctatctttattctcgtttgattagttcttttcaaa--------------agatcta
tcagaactacgatggagtgagtgatttgatcaatgaatattctattttttc-ttcaactt
tgaatttgattttcttaacatcgatcatttgagatgcaaatattcacaaatcgaataaat
att-agagtcttcgttaatcaattgaaat------actatttt------------catac
atatat--------gtattgaaacatatacacaaatagata------tcggttttttctc
ctcgatcctatctcgaactctaattttgatagattttgatagaatagatttctac-----
----------------aactccgtttgttagaacagcttccattgagtctctgcacctat
ccc-----ttttttctcgtcgctttcttaactgaactttcccttgttttcgtaaagcagg
atttggctcaggattgcccattgtgaattccagggtttctctgaatttgaaagttttcac
ttgttaagtttccataccaaggctcaatccaattaagtccgtagcgattagctgtggatt
ctgatatccgccattttttctagta----ttagtatatagaaattagaggtgctcttggc
tcgacatcgtttgttctattccactagaatccattgtttggggtatccctcggagaggat
ttgatgatgtaaatagtacatgatggagctcgagttgattcatttttcaggggcaagtat
ctaaggttagtggagattaataagttagaataacttcgtaagtaaacttttgatagagaa
attgaaaggatccaattcgagcacggttcaaaagagtcaaaatttgtaggaattggtaaa
acttttttgaccaaaagtgtatcctatggtaatcaaattcactttttatttttatgattc
ttttagataaagaaaaaatggtatgttgctgccattttttgaaacgattaaagatcccga
agtaatgtctaaacccaatgattcaaggaaaagctaaatgattctggaacaagtaaatac
cattttcaaattgtctcaccaattctagtcgactgaaaaaaaaaaataggttc-----ta
aaaaagacgggcaagaaaaggggg-cagagaccgctcaataaaagaaatacc-taatttg
ttttcatttgagttagttgaaagttatccaatttgaggtatgaggttgcaagtacgaaga
gttattctttttttttt-----cattctgaaaaaaaaaaa---------gaataaaatac
cgaaaccctag-------------tctaattgatttgataattttattgatctattttac
atcataattttatacataaa--cataattttcaattttagcgagccgtacgaggagaaaa
cttcttatacgttt-ctagggggggg-tgtgttgttcatatatatctatccca
>Lotus_germanicus_D1
ctagctgcggtcgaggctccatctataaatggataatgctccgtctatctataaatggat
aaatttggggttttaaaggatatgagttcttgaaagtaaaagagcaatatcaac---gtt
gatattgctcttttactttttttagtattcttctttt-----------ttattttatact
tcaatattctttagcattgtatatttcaacatgatcggttttatcatttttattttatct
aattttaggggatgagtaagaataaaaaatgataaaat--aaaaaggggtcaaaatagaa
ggctgggtgattttgacttagtat-----cggggcggatgtagccaagtggatcaaggcg
acacgaggattttcagtcctctgctctaccagctgagctatcccgaccattcttgacgaa
tcatcttca---------gtttataaaatgacttaagtctatgtcaactaaataaaaaaa
a--ggactttggaaaaactca-----atagt-agt-------aatgattatgtattgtta
atcatcatcattcatatagaaaaaaaa---------------------tta-gtaattag
tttagagaataaaaagg-tccttttggggatagagggacttgaaccctcacgatttttaa
agtcgacggattttcctcttactcaaaatttcattagtgtcgtattgacatgtagaatgg
gactctatctttattctcgtttgattagttcttttcgaa--------------agatcta
tcagaactacgatggagtgagtgatttgatcaatgaatattctattttttc-ttcaactt
tgaatttgattttcttaacatcgatcatttgagatgcaaatattcacaaatcgaataaat
att-agagtcttcgttaatcaattgaaat------actatttt------------catac
atatat--------gtattgaaacatatacacaaatagata------tctgttttttctc
ctccatcctttctcgaactctaattttgatagattttgatagaatagatttctacctaga
aaagaaatttatcgtcaactccgtttgttagaacagcttccattgagtctctgcacctat
ccc-----ttttttctcgtcgctttcttaactgaactttcccttgttttcgtaaagcagg
atttggctcaggattgcccattgtgaattccagggtttctctgaatttgaaagttttcac
ttgttaagtttccataccaaggctcaatccaattaagtccgtagcgattagctgtggatt
ctgatatccgccattttttctagta----ttagtatatagaaatcagaggtgctcttggc
tcgacatcgtttgttctattccactagaatccattgtttggggtatccctcggagaggat
ttgatgatgtaaatagtacatgatggagctcgagttgattcatttttcaggggcaagtat
ctaaggttagtggagattaataagttagaataacttcgtaagtaaacttttgatagagaa
attgaaaggatccaattcgagcacggttcaaaagagtcaaaatttgtaggaattggtaaa
acttttttgaccaaaagtgtatcctatggtaatcaaattcactttttatttttatgattc
ttttagataaagaaaaaatggtatgttgctgccattttttgaaacgattaaagatcccga
agtaatgtctaaacccaatgattcaaggaaaagctaaatgattctggaacaagtaaatac
cattttcaaattgtctcaccaattctagtcgactgaaaaaaaaaa-taggttc-----ta
aaaaagacgggcaagaaaaggggg-cagagaccgctcaataaaagaaatacc-taatttg
ttttcatttgagttagttgaaagttatccaatttgaggtatgaggttgcaagtacgaaga
gttattctttttttttt-----cattctgaaaacaaaaaa---------gaataaaatac
cgaaaccctag-------------tctaattgatttgataattttattgatctattttac
atcataattttatacataaa--cataattttcaattttagcgagccgtacgaggagaaaa
cttcttatacgttt-ctagggggggg-tgtgttgttcatatatatctatccca
>Lotus_glinoides_461
ctagcagcggtcgaggctccatctataaatggataatgccccatctatctataaatggat
aaattttgggttttaaaggatacgagttcttgaaagtaaaagagcaatatcaac---gtt
gatattgctcttttactttttttagtattcttcttgt-----------ttattttatact
tcaatattctttagcattgtttatttcaacatgatcagttttataattttgattttatct
aattttagaggatgagtaagaatagaaaatgataaaat--aaaaaggggtcaaaatggaa
ggctgggtgattttgacttagtat-----cggggcggatgtagccaagtggatcaaggcg
acacgaggattttcagtcctctgctctaccagctgagctatcccgaccattcttgacgaa
tcatcttca---------gtttataaaattacttaagtctatgtcaactaaataaaaaaa
---ggacttttgaaaaactca-----atagt-agt-------aatgattatgtattgtta
at------cattcatatagaaaaaaa----------------------tga-gtaattag
tttagagaataaaaagg-tccttttggggatagagggacttgaaccctcacgatttttaa
agtcgacggattttcctcttactcaaaatttcattagtgtcgtattgacatgtagaatgg
gactctatctttattctcgtttgattagttcttctcaaa--------------agatcta
tcagaactacgatggagtgagtgatttgatcaatgaatattctattttttc-ttcaactt
tgaatttgattttcttaacatcgatcatttgagatgcaaatattcacaaatcgaataaat
att-agagtcttcgttaatcaattgaaat------actatttt------------catac
atatat--------gtattgaaacatatacacaaatatata------tctcttttttctc
ctcgatcctttctcgaactctaattttgatagattttgatagaatagatttctacctaga
aaagaaatgtatcgtcaactccgtttgttagaacagcttccattgagtctctgcacctat
cc--ttttttttttctcgtcgctttcttaactgaactttcccttgttttcgtaaagcagg
atttggctcaggattgcccattgtgaattccagggtttctctgaatttgaaagttttcac
ttgttaagtttccataccaaggctcaatccaattaagtccgtagcgattagctgtggatt
ctgacatccgccattttttctagta----ttagtatatagaaatcagaggtgctcttggc
tcgacatcgtttgttctattccactagaatccattgtttgggggatccctcggaggggat
ttgatgatgtaaatagtacatgatggagctcgagttgattcatttttcaggggcaagtat
ctaaggttagtggatattaataagttagaataacttcgtaagtaaacttttgatagagaa
attgaaaggatccaattcgagcacggttcaaaagagtcaaaatttgtgggaattggtaaa
acttttttgaccaaaagtgtattctatgggaataaaattcaccttttatttgtatgattc
ttttagataaagaaaaaatggtatgttgctgccattttttgaaacgattaaagatcccga
agtaatgtctaaacccaatgattcaaggaaaagctaaatgattctggaacaagtaaatac
cattttcaaattgtctcaccaattctagtcgactgaagaaaaaaa-taggttc-----ta
aaaaagacgggcaagaaaaggggg-cagagaccgctcaataaatgaaataccc-aatttg
ttttcatttgagttagttgaaagttatccaatttgaggtatgaggttgcaagtacgaaga
gttattctttttttttt-----ctttctgaaaaaaaaaa----------gaataaaatac
cgaaacccta--------------t----ttgatttgataattttatggatctattttac
atcataattttatacataaa--cataattttcaattttagcgagccgtacgaggataaaa
cttcttatacgttt-ctaggggggggg-gtgttgttcatctatatctatccca
>Lotus_graecus_2459
ctagctgcggtcgaggctccatctataaatggataatgctccatctatctataaatggat
aaattgggggttttaaaggatacgagttcttgaaagtaaaagagcaatatcaac---gtt
gatattgctcttttactttttttagtattcttcttat-----------ttattttatact
tcaatattctttagcattgtttatttcaacatgatcggttttatcatttttattttatct
aattttagaggatgagtaagaataaaaaatgataaaat--aaaaaggggtcaaaatagaa
ggctgggtgattttgacttagtat-----cggggcggacgtagccaagtggatcaaggcg
acacgaggattttcagtcctctgctctaccagctgagctatcccgaccattcttgacgaa
tcatcttca---------gtttataaaatgacttaagtctatgtcaactaaataaaaaaa
---ggactttggaaaaactca-----atagt-agttagtagtaatgattatgtattgtta
atcatcatcattcatatagaaaaaaaa---------------------tta-gtaattag
tttagagaataaaaagg-tccttttggggatagagggacttgaaccctcacgatttttaa
agtcgacggattttcctcttactcaaaatttcattagtgtcgtattgacatgtagaatgg
gactctatctttattctcgtttgattagttcttttcaaa--------------agatcta
tcagaactacgatggagtgagtgatttgatcaatgaatattctattttttc-ttcaactt
tgaatttgattttcttaacatcgatcatttgagatgcaaatattcacaaatcgaataaat
att-agagtcttcgttaatcaattgaaattgaaatactatttt------------aatac
atatat--------gtattgaaacatatacacaaatatata------tctgttttttctc
ctcgatcctttctcgaactctaattttgataga----------atagatttctacctaga
aaagaaatttatcgtcaactccgtttgttagaacagcttccattgagtctctgcacctat
ccc-----ttttttctcgtccctttcttaactgaactttcccttgttttcgtaaagcagg
atttggctcaggattgcccattgtgaattccagggtttctctgaatttgaaagttttcac
ttgttaagtttccataccaaggctcaatccaattaagtccgtagcgattagctgtggatt
ctgatatccgccattttttctagta----ttagtatatagaaatcggaggtgctcttggc
tcgacatcgtttgttctattccactagaatccattgtttgggggatccctcggagaggat
--------gtaaatagtacatgatggagctcgagttgattcatttttcaggggcaagtat
ctaaggttagtggagattaataagttagaataacttcgtaagtaaatttttgatagagaa
attgaaaggatccaattcgagcacggttcaaaagagtcaaaatttgt------tggtaaa
atttttttgaccaaaagtgtatcctatggtaataaaattcaccttttatttttatgattc
ttttagataaagaaaaaatggtatgttgctgccattttttgaaacgattaaagatcccga
agtaatgtctaaacccaatgattcaaggaaaagctaaatgattctggaacaagtaaatac
cattttcaaattgtctcaccaattctagtcgactgaagaaaaaaa-taggttcggttcta
aaaaagacgggcaagaaaaggggg-cagagaccgctcaataaatgaaatacc-taatttg
ttttcatttgagttagttgaaagttatccaatttgaggtatgaggttgcaagtacgaaga
gttattcttttttttttt----ctttctgaaaaaaaaaaaa--------gaataaaatac
cgaaaccctag-------------tctaattgatttgataatttt-ttgatctattttac
atcataattttatacataaa--cataattttcaattttagcgagccgtacgaggagaaaa
cttcttatacgttt-ctagggggggg-tgtgttgttcatctatatctatccca
>Lotus_halophilus_431
nnnnctgcggtcgaggctccatctataaatggataatgctccatctatctataaatggat
aaatttggggttttaaaggatacgagttcttgaaagtaaaagagcaatatcaac---gtt
gatattgctcttttactttttt-agtattcttcttat-----------tttttttatact
tcaatattctttagcattgtttatttcaacatgatcagttttctcattttgattttatct
tagtttagaggatgagtaagaatagaaaatgataaaag--aaaaaggggtcaaaatcgaa
ggctgggttatttttacttagtat-----cggggcggatgtagccaagtggatcaaggcg
acacgaggattttcagtcctctgctctaccagctgagctatcccgaccattcttgacgaa
tcatcttca---------gtttataaaattacttaagtctatgtcaactaaataaaaaaa
---ggactttggataaactca-----atagt-agt-------aatgattatgtattgtta
at------cattcatatagaaaaaaaa---------------------tga-gtaattag
tttagagaataaaaagg-tccttttggggatagagggacttgaaccctcacgatttttaa
agtcgacggattttcctcttactcaaaatttcattagtgtcgtattgacatgtagaatgg
gactctatctttattctcgtttgattagttcttttcaaa--------------agatcta
tcagaactacgatggagtgagtgatttgatcaatgaatattctattttttc-ttcaactt
tgaatttgattttcttaacatcgatcatttgagatgcaaatattcacaaatcgaataaat
att-agagtcttcgttaatcaattgaaat------actatttt------------catac
atatat--------gtattgaaacatatacacaaatatatatatatatct--tttttctc
ctcgatcctttctcgaactctaattttgatagattttgatagaatagatttctacctaga
aaagaaatgtatcgtcaactccgtttgttagaacagcttccattgagtctctgcacctat
cc-----tttttttctcgtcgcttttttaactgaactttcctttgttttcgtaaagcagg
atttggctcaggattgcccattgtgaattccagggtttctctgaatttgaaagttttcac
ttgttaagtttccataccaaggctcaatccaattaagtccgtagcgattagctgtggatt
ctgacatccgccattttttctagta----ttagtatatagaaatcagaagtgctcttggc
tcgacatcgtttgttctattccactagaatccattgtttgggggatccctcggagaggat
ttgatgatgtaaatagtacatgatggagctcgagttgattcatttttcaggggcaagtat
ctaaggttagtggatattaataagttagaataacttcgtaagtaaacttttgatagagaa
attgaaaggatccaattcgagcatggttcaaaagagtcaaaattggtgggaattggtaaa
acttttttgaccaaaagtgtatcctatgggaataaaattcaccttttatttgtatgattc
ttttagataaagaaaaaatggtatgttgctgccattttttgaaacgattaaagatcccga
agtaatgtctaaacccaatgattcaaggaaaagctaaatgattctggaacaagtaaatac
cattttcaaattgtctcaccaattctagtcgactgaagaaaaaaaataggttc-----ta
aaaaagacgggcaagaaaaggggg-cagagaccgctcaataaatgaaataccc-aatttg
ttttcatttgagttagttgaaagttatccaatttgaggtatgaggttgcaagtacgaaaa
gttattcttttt----------ctttctgaaaaaaaaaaa---------gaataaaatac
cgaaacccta--------------tctaattgatttgataattttatggatctattttac
atcataattttatacataaa--cataattttcaattttagcgagccgtacgaggataaaa
cttcttatacgttt-ctagggggggg-tgtgttgttcatctatatctatccca
>Lotus_herbaceus_x_D6
ctagctgcggtcgaggctccatctataaatggataatgctccgtctatctataaatggat
aaatttggggttttaaaggatatgagttcttgaaagtaaaagagcaatatcaac---gtt
gatattgctcttttactttttttagtattcttctttt-----------ttattttatact
tcaatattctttagcattgtatatttcaacatgatcggttttatcatttttattttatct
aattttaggggatgagtaagaataaaaaatgataaaat--aaaaaggggtcaaaatagaa
ggctgggtgattttgacttagtat-----cggggcggatgtagccaagtggatcaaggcg
acacgaggattttcagtcctctgctctaccagctgagctatcccgaccattcttgacgaa
tcatcttca---------gtttataaaatgacttaagtctatgtcaactaaataaaaaaa
a--ggactttggaaaaactca-----atagt-agt-------aatgattatgtattgtta
atcatcatcattcatatagaaaaaaaa---------------------tta-gtaattag
tttagagaataaaaagg-tccttttggggatagagggacttgaaccctcacgatttttaa
agtcgacggattttcctcttactcaaaatttcattagtgtcgtattgacatgtagaatgg
gactctatctttattctcgtttgattagttcttttcgaa--------------agatcta
tcagaactacgatggagtgagtgatttgatcaatgaatattctattttttc-ttcaactt
tgaatttgattttcttaacatcgatcatttgagatgcaaatattcacaaatcgaataaat
att-agagtcttcgttaatcaattgaaat------actatttt------------catac
atatat--------gtattgaaacatatacacaaatagata------tctgttttttctc
ctccatcctttctcgaactctaattttgatagattttgatagaatagatttctacctaga
aaagaaatttatcgtcaactccgtttgttagaacagcttccattgagtctctgcacctat
ccc-----ttttttctcgtcgctttcttaactgaactttcccttgttttcgtaaagcagg
atttggctcaggattgcccattgtgaattccagggtttctctgaatttgaaagttttcac
ttgttaagtttccataccaaggctcannnnnnnnnnnnnnnnnnnnattagctgtggatt
ctgatatccgccattttttctagta----ttagtatatagaaatcagaggtgctcttggc
tcgacatcgtttgttctattccactagaatccattgtttggggtatccctcggagaggat
ttgatgatgtaaatagtacatgatggagctcgagttgattcatttttcaggggcaagtat
ctaaggttagtggagattaataagttagaataacttcgtaagtaaacttttgatagagaa
attgaaaggatccaattcgagcacggttcaaaagagtcaaaatttgtaggaattggtaaa
acttttttgaccaaaagtgtatcctatggtaatcaaattcactttttatttttatgattc
ttttagataaagaaaaaatggtatgttgctgccattttttgaaacgattaaagatcccga
agtaatgtctaaacccaatgattcaaggaaaagctaaatgattctggaacaagtaaatac
cattttcaaattgtctcaccaattctagtcgactgaaaaaaaaaaataggttc-----ta
aaaaagacgggcaagaaaaggggg-cagagaccgctcaataaaagaaatacc-taatttg
ttttcatttgagttagttgaaagttatccaatttgaggtatgaggttgcaagtacgaaga
gttattctttttttttt-----cattctgaaaacaaaaaa---------gaataaaatac
cgaaaccctag-------------tctaattgatttgataattttattgatctattttac
atcataattttatacataaa--cataattttcaattttagcgagccgtacgaggagaaaa
cttcttatacgttt-ctagggggggg-tgtgttgttcatatatatctatccca
>Lotus_hirsutus_03052323
ctagctgcggtcgaggctccatctataaatggataatgctccgtctatctataaacggat
aaatttggggttttaaaggatacgagttcttgaaagtaaaagagcaatatcaacaaagtt
gatattgctcttttactttttttagtattcttcttat-----------ttattttatact
tcaatattctttagcattgtatatttcaacatgatcggttttatcatttttattttatct
aattttaggggatgagtaagaataaaaaatgataaaa----aaagggggtcaaaatagaa
ggctgggtgattttgacttagtat-----cggggcggatgtagccaagtggatcaaggcn
nnnnnnnnnnnnnnnnnnnnnnnnnnnnnnnnnnnnnctatcccgaccattcttgacgaa
tcatcttca---------gtttataaaatgacttaagtctatgtcaactaaataaaaaaa
a--ggactttggaaaaactcaattcaatagt-agt-------aatgattatgtattgtta
atcatcatcattcatatagaaaaaaa----------------------tta-gtaattag
tttagagaataaaaagg-tccttttggggatagagggacttgaaccctcacgatttttaa
agtcgacggattttcctcttactcaaaatttcattagtgtcgtattgacatgtagaatgg
gactctatctttattctcgtttgattagttcttttcaaa--------------agatcta
tcagaactacgatggagtgagtgatttgatcaatgaatattctattttttc-ttcaactt
tgaatttgattttcttaacatcgatcatttgagatgcaaatattcacaaatcgaataaat
atttagagttttcgttaatcaattgaaat------actattttcatacatgtattcatac
atatat--------gtattgaaacatatacacaaatagata------tctgttttttctc
ctcgatcctttctcgaactctaattttgatagattttgatagaatagatttctacctaga
aaagaaatttatcgtcaactccgtttgttagaacagcttccattgagtctctgcacctat
ccc-----ttttttctcgtcgctttcttaactgaactttcccttgttttcgtaaagcagg
atttggctcaggattgcccattgtgaattccagggtttctctgaatttgaaagttttcac
ttgttaagtttccataccaaggctcaatccannnnnnnnnnnnnnnattagctgtggatt
ctgatatccgccattttttctagta----ttagtatatagaaatcagaggtgctcttgac
tcgacatcgtttgttctattccactagaatccattgtttggggtatccctcggagaggat
ttgatgatgtaaatagtacatgatggagctcgagttgattcatttttcaggggcaagtat
ctaaggttagtggagattaataagttagaataacttcgtaagtaaacttttgatagagaa
attgaaaggatccaattcgagcacggttcaaaagagtcaaaatttgtaggaattggtaaa
acttttttgacaaaaagtgtatcctatggtaatcaaattcactttttctttttatgattc
ttttagataaagaaaaaatggtatgttgctgccattttttgaaacgatcaaagatcccga
agtaatgtctaaacccaatgattcaaggaaaagctaaatgattctggaacaagtaaatac
cattttcaaattgtctcaccaattctagtcgactgaaaaaaaaa--taggttc-----ta
aaaaagacgggcaagaaaaggggg-cagagaccgctcaataaaagaaatacc-taatttg
ttttcatttgagttagttgaaagttatccaatttgaggtatgaggttgcaagtacgaaga
gttcttctttttttttt-----cattctgaaaaaaaaaaa---------gaataaaatac
cgaaaccctag-------------tctaattgatttgataattttattgatctattttac
atcataattttatacataaa--cataattttcaattttagcgagccgtacgaggagaaaa
cttcttatacgttttctagggggggg-tgtgttgttcatatatatctatccca
>Lotus_hirsutus_1841
ctagctgcggtcgaggctccatctataaatggataatgctccgtctatctataaatggat
aaatttggggttttaaaggatatgagttcttgaaagtaaaagagcaatatcaac---gtt
gatattgctcttttactttttttagtattcttctttt-----------ttcttttatact
tcaatattctttagcattgtatatttcaacatgatcggttttatcatttttattttatct
aattttaggggatgagtaagaataaaaaatgataaaat--aaaaaggggtcaaaatagaa
ggctgggtgattttgacttagtat-----cggggcggatgtagccaagtggatcaaggcg
acacgaggattttcagtcctctgctctaccagctgagctatcccgaccattcttgacgaa
tcatcttca---------gtttataaaatgacttaagtctatgtcaactaaataaaaaaa
a--ggactttggaaaaactca-----atagt-agt-------aatgattatgtattgtta
atcatcatcattcatatagaaaaaaa----------------------tta-gtaattag
tttagagaataaaaagg-tccttttggggatagagggacttgaaccctcacgatttttaa
agtcgacggattttcctcttactcaaaatttcattagtgtcgtattgacatgtagaatgg
gactctatctttattctcgtttgattagttcttttcaaa--------------agatcta
tcagaactacgatggagtgagtgatttgatcaatgaatattctattttttc-ttcaactt
tgaatttgattttcttaacatcgatcatttgagatgcaaatattcacaaatcgaataaat
att-agagtcttcgttaatcaattgaaat------actatttt------------catac
atatat--------gtattgaaacatatacacaaatagata------tctgttttttctc
ctcgatcctttctcgaactctaattttgatagattttgatagaatagatttctacctaga
aaagaaatttatcgtcaactccgtttgttagaacagcttccattgagtctctgcacctat
ccc-----ttttttctcgtcgctttcttaactgaactttcccttgttttcgtaaagcagg
atttggctcaggattgcccattgtgaattccagggtttctctgaatttgaaagttttcac
ttgttaagtttccataccaaggctcaatccaattaagtccgtagcgattagctgtggatt
ctgatatccgccattttttctagta----ttagtatatagaaatcagaggtgctcttggc
tcgacatcgtttgttctattccactagaatccattgtttggggtatccctcggagaggat
ttgatgatgtaaatagtacatgatggagctcgagttgattcatttttcaggggcaagtat
ctaaggttagtggagattaataagttagaataacttcgtaagtaaacttttgatagagaa
attgaaaggatccaattcgagcacggttcaaaagagtcaaaatttgtaggaattggtaaa
acttttttgaccaaaagtgtatcctatggtaatcaaattcactttttatttttatgattc
ttttagataaagaaaaaatggtatgttgctgccattttttgaaacgattaaagatcccga
agtaatgtctaaacccaatgattcaaggaaaagctaaatgattctggaacaagtaaatac
cattttcaaattgtctcaccaattctagtcgactgaaaaaaaaa--taggttc-----ta
aaaaagacgggcaagaaaaggggg-cagagaccgctcaataaaaaaaatacc-taatttg
ttttcatttgagttagttgaaagttatccaatttgaggtatgaggttgcaagtacgaaga
gttattctttttttttt-----cattctgaaaaaaaaaaa---------gaataaaatac
cgaaaccctag-------------tctaattgatttgataattttattgatctattttac
atcataattttatacataaa--cataattttcaattttagcgagccgtacgaggagaaaa
cttcttatacgttt-ctagggggggg-tgtgttgttcatatatatctatccca
>Lotus_laricus_455
ctagctgcggtcgaggctccatctataaatggataatgccccatctatctataaatggat
aaatttggggttttaaaggatacgagttcttgaaagtaaaagagcaatatcaac---gtt
gatattgctcttttactttttttagtattcttcttat-----------ttattttatact
tcaatattctttagcattgtttatttcaacatgatcagttttctctttttgattttatct
aa-----gaggatgagtaagaatagaaaatgataaaa----aaaaggggttaaaatagaa
ggctgggtgattttgacttagtag-----cggggcggatgtagccaagtggatcaaggcg
acacgaggattttcagtcctctgctctaccagctgagctatcccgaccattctttacgaa
tcatcttca---------gtttataaaattacttaagtctatgtcaactaaataaaaaaa
---ggactttggaaaaactca-----atagt-agt-------aatgattatgtattgtta
at------cattcatatagaaaaaaa----------------------tta-gtaattag
tttagagaataaaaagg-tccttttggggatagagggacttgaaccctcacgatttttaa
agtcgacggattttcctcttactcaaaatttcattagtgtcgtattgacatgtagaatgg
gactctatctttattctcgtttgattagttcttttcaaa--------------agatcta
tcagaactacgatggagtgagtgatttgatcaatgaatattctattttttc-ttcaactt
tgaatttgattttcttaacaccgatcatttgagatgcaaatattcacaaatcgaataaat
att-agagtcttcattaatcaattgaaat------actatttt------------catac
atatat--------gtattgaaacatatacacaaatatata------tctcttttttctc
ctcgatcctttctcgaactctaattttgatagattttgatagaataggtttatacctaga
aaagaaatgtatcgtcaactccgtttgttagaacagcttccattgagtctctgcacctat
cc-----tttttttctcgtcgctttcttaactgaactttcccttgttttcgtaaagcagg
atttggctcaggattgcccattgtgaattccagggtttctctgaatttgaaagttttcac
ttgttaagtttccataccaaggctcaatccaattaagtccgtagcgattagctgtggatt
ctgacatccgccattttttctagta----ttagtatatagaaatcagaggtgctcttggc
tcgacatcgtttgttctattccactagaatccattgtttgggggatccctcggagggggt
ttgatgatgtaaatagtacatgatggagctcgagttgattcatttttcaggggcaagtat
ctaaggttagtggatattaataagttagaacaacttcgtaagtaaacttttgatagagaa
attgaaaggatccaattcgagcacggttcaaaagagtcaaaatttgtgggaattggtaaa
acttttttgaccaaaagtgtatcctatgggaatcaaattcaccttttatttgtatgattc
ttttagataaagaaaaaatggtatgttgctgccattttttgaaacgattaaagatcccga
agtaatgtctaaacccaatgattcaaggaaaagctaaatgattctggaacaagtaaatac
cattttcaaattgtctcaccaattctagtcgactgaagaaaaaaaataggttc-----ta
aaaaagacgggcaagaaaaggggg-cagagaccgctcaataaatgaaataccc-aatttg
ttttcatttgagttagttgaaagttatccaatttgaggtatgaggttgcaagtacgaaga
gttattcttttt----------ctttctgaaaaaaaaaa----------gaataaaatac
cgaaacccta--------------tctaattgatttgataattttatggatctattttac
atcataattttatacataaa--cataattttcaattttagcgagccgtacgaggataaaa
cttcttatacgttt-ctagggggggg-tgtgttgttcatctatatctatccca
>Lotus_lourdes_santiagoi_LS1
ctagctgcggtcgaggctccatctataaatggataatgctccatctatctataaatggat
aaatttggggttttaaaggatacgagttcttgaaagtaaaagagcaatatcaacaaagtt
gatattgctcttttactttttttagtattcttcttat-----------ttattttatact
tcaatattctttagcattgtttatttcaacatgatcggttttatcatttttattttatct
aattttagaggatgagtaagaataaaaaatgataaaat--aaaaagggttcaaaatagaa
ggctgggttatttttacttagtat-----cggggcggatgtagccaaggtgatcaaggcg
acacgaggattttcagtcctctgctctaccagctgagctatcccgaccattcttgacgaa
tcatcttca---------gtttataaaatgacttaagtctatgtcaactaaataaaaaaa
aa-ggactttggaaaaactca-----atagt-agt-------aatgattatgtattgtta
atcatcatcattcatatagaaaataaa---------------------tta-gtaattag
tttagagaataaaaagg-tccttttggggatagagggacttgaaccctcacgatttttaa
agtcgacggattttcctcttactcaaaatttcattagtgtcgtattgacatgtagaatgg
gactctatctttattctcgtttaattagttcttttcaaa--------------agatcta
tcagaactacgatggagtgagtgatttgatcaatgaatattctattttttc-ttcaactt
tgaatttgattttcttaacatcgatcatttgagatgcaaatattcacaaatcgaataaat
att-agagtcttcgttaatcaattgaaat------actatttt------------aatac
atatat----atatgtattgaaacatatacacaaatagata------tctgttttttctc
ctcgatcctttctcgaactctaattttgatagattttgatagaatagatttctacctaga
aaagaaatttatcgtcaactccgtttgttagaacagcttccattgagtctctgcacctat
ccc-----ttttttctcgtcgctttcttaactgaactttcccttgttttcgtaaagcagg
atttggctcaggattgcccattgtgaattccagggtttctctgaatttgaaagttttcac
ttgttaagtttccataccaaggctcaatccaattaagtccgtagcgattagctgtggatt
ctgatatccgccattttttctagta----ttagtatatagaaatcagaggtgctcttggc
tcgacatcgtttgttctattccactagaatccattgtttgggggacccctcggagaggat
ttgatgatgtaaatagtacatgatggagctcgagttgattcatttttcaggggcaagtat
ctaaggttagtggagattaataagttagaataacttcgtaagtaaacttttgatagagaa
attgaaaggatccaattcgagcacggttcaaaagagtcaaaatttgtaggaattggtaaa
acttttttgaccaaaagtgtatcctatggtaataaaattcaccttttattttgatgattc
ttttagataaagaaaaaatggtatgttgctgccattttttgaaacgattaaagatcccga
agtaatgtctaaacccaatgattcaaggaaaagctaaatgattctggaacaagtaaatac
cattttcaaattgtctcaccaattctagtcgactgaagaaaaaaa-taggttc-----ta
aaaaagacgggcaagaaaaggggg-cagagaccgctcaataaatgaaatacc-taatttg
ttttcatttgagttagttgaaagttatccaatttgaggtatgaggttgcaagtacgaaga
gttattctttttttttttt---ctttctgaaaaaaaaaaaaaa------gaataaaatac
cgaaaccctag------tctaatttctaattgatttgataattttattgatctattttac
atcataattttatacataaa--cataattttcaattttagcgagccgtacgaggagaaaa
cttcttatacgttt-ctagggggggg-tgtgttgttcatctatatctatccca
>Lotus_lourdes_santiagoi_LS2
ctagctgcggtcgaggctccatctataaatggataatgctccatctatctataaatggat
aaatttggggttttaaaggatacgagttcttgaaagtaaaagagcaatatcaactttgtt
gatattgctcttttactttttttagtattcttcttat-----------ttattttatact
tcaatattctttagcattgtttatttcaacatgatcggttttatcatttttattttatct
aattttagaggatgagtaagaataaaaaatgataaaa---aaaaagggttcaaaatagaa
ggctgggttattttgacttagtat-----cggggcggatgtagccaaggtgatcaaggcg
acacgaggattttcagtcctctgctctaccagctgagctatcccgaccattcttgacgaa
tcatcttca---------gtttataaaatgacttaagtctatgtcaactaaaaaaaaaaa
aaaggactttggaaaaactca-----atagt-agt-------aatgattatgtattgtta
atcatcatcattcatatagaaaaaaaa---------------------tta-gtaattag
tttagagaataaaaagg-tccttttggggatagagggacttgaaccctcacgatttttaa
agtcgacggattttcctcttactcaaaatttcattagtgtcgtattgacatgtagaatgg
gactctatctttattctcgtttaattagttcttttcaaa--------------agatcta
tcagaactacgatggagtgagtgatttgatcaatgaatattctattttttc-ttcaactt
tgaatttgattttcttaacatcgatcatttgagatgcaaatattcacaaatcgaataaat
att-agagtcttcgttaatcaattgaaat------actatttt------------aatac
atatat----atatgtattgaaacatatacacaaatagata------tctgttttttctc
ctcgatcctttctcgaactctaattttgatagattttgatagaatagatttctacctaga
aaagaaatttatcgtcaactccgtttgttagaacagcttccattgagtctctgcacctat
ccc-----ttttttctcgtcgctttcttaactgaactttcccttgttttcgtaaagcagg
atttggctcaggattgcccattgtgaattccagggtttctctgaatttgaaagttttcac
ttgttaagtttccataccaaggctcaatccaattaagnnnnnnnnnattagctgtggatt
ctgatatccgccattttttctagta----ttagtatatagaaatcagaggtgctcttggc
tcgacatcgtttgttctattccactagaatccattgtttgggggacccctcggagaggat
ttgatgatgtaaatagtacatgatggagctcgagttgattcatttttcaggggcaagtat
ctaaggttagtggagattaataagttagaataacttcgtaagtaaacttttgatagagaa
attgaaaggatccaattcgagcacggttcaaaagagtcaaaatttgtaggaattggtaaa
acttttttgaccaaaagtgtatcctatggtaataaaattcaccttttattttgatgattc
ttttagataaagaaaaaaaggtatgttgctgccattttttgaaacgattaaagatcccga
agtaatgtctaaacccaatgattcaaggaaaagctaaatgattctggaacaagtaaatac
cattttcaaattgtctcaccaattctagtcgactgaagaaaaaaa-taggttc-----ta
aaaaagacgggcaagaaaaggggg-cagagaccgctcaataaatgaaatacc-taatttg
ttttcatttgagttagttgaaagttatccaatttgaggtatgaggttgcaagtacgaaga
gttattctttttttttttt---ctttcggaaaaaaaaaaaaaaaa----gaataaaatac
cgaaaccctag------tctaatttctaattgatttgataattttattgatctattttac
atcataattttatacataaa--cataattttcaattttagcgagccgtacgaggagaaaa
cttcttatacgttt-ctagggggggg-tgtgttgttcatctatatctatccca
>Lotus_macrotrichus_819n
ctagctgcggtcgaggctccatctataaatggataatgctccatctatctataaatggat
aaatttggggttttaaaggatacgagttcttgaaagtaaaagagcaatatcaactttgtt
gatattgctcttttactttttttagtattcttcttat-----------ttcttttatact
tcaatattctttagcattgtttatttcaacatgatcggttttatcatttttattttatct
aattttagaggatgagtaagaataaaaaatgataaaat--aaaaagggttcaaaatagaa
ggctgggttattttgacttagtat-----cggggcggatgtagccaagtggatcaaggcg
acacgaggattttcagtcctctgctctaccagctgagctatcccgaccattcttgacgaa
tcatcttca---------gtttataaaatgacttaagtctatgtcaactaaataaaaaaa
a--ggactttggaaaaactca-----atagt-agt-------aatgattttgtattgtta
atcatcatcattcatatagaaaaata----------------------tta-gtaattag
tttagagaataaaaagg-tccttttggggatagagggacttgaaccctcacgatttttaa
agtcgacggattttcctcttactcaaaatttcattagtgtcgtattgacatgtagaatgg
gactctatctttattctcgtttaattagttcttttcaaa--------------agatcta
tcagaactacgatggagtgagtgatttgatcaatgaatattctattttttc-ttcaactt
tgaatttgattttcttaacatcgatcatttgagatgcaaatattcacaaatcgaataaat
att-agagtcttcgttaatcaattgaaat------actatttt------------aatac
atatat----atatgtattgaaacatatacacaaatatata------tctgttttttctc
ctcgatcctttctcgaactctaattttgatagattttgatataatagatttctacctaga
aaagaaatttatcgtcaactccgtttgttagaacagcttccattgagtctctgcacctat
ccc-----ttttttctcgtcgctttcttaactgaactttcccttgttttcgtaaagcagg
atttggctcaggattgcccattgtgaattccagggtttctctgaatttgaaagttttcac
ttgttaagtttccataccaaggctcaatccaattaagtccgtagcgattagctgtggatt
ctgatatccgccattttttctagta----ttagtatatagaaatcagaggtgctcttggc
tcgacatcgtttgttctattccactagaatccattgtttgggggatccctcggagaggat
ttgatgatgtaaatagtacatgatggagctcgagttgattcatttttcaggggcaagtat
ctaaggttagtggagattaataagttataataacttcgtaagtaaacttttgatagagaa
attgaaaggatccaattcgagcacggttcaaaagagtcaaaatttgtaggaattggttaa
acttttttgaccaaaagtgtatcctatggtaataaaattcaccttttatttttatgattc
ttttagataaagaaaaaatggtatgttgctgccattttttgaaacgattaaagatcccga
agtaatgtctaaacccaatgattcaaggaaaagctaaatgattctggaacaagtaaatac
cattttcaaattgtctcaccaattctagtcgactgaagaaaaaaa-taggttc-----ta
aaaaagacgggcaagaaaaggggg-cagagaccgctcaataaatgaaatacc-taatttg
ttttcatttgagttagttgaaagttatccaatttgaggtatgaggttgcaagtacgaaga
gttattcttttttttttt----ctttctgaaaaaaaaaaaaaa------gaataaaatac
cgaaaccctag------tctaatttctaattgatttgataattttattgatctattttac
atcataattttatacataaa--cataattttcaattttagcgagccgtacgaggagaaaa
cttcttatacgttt-ctagggggggg-tgtgttgttcatctatatctatccca
>Lotus_maculatus_958
nnnnnnncggtcgaggctccatctataaatggataatgccccatctatctataaatggat
aaattttgggttttaaaggatacgagttcttgaaagtaaaagagcaatatcaac---gtt
gatattgctcttttactttttttagtattcttcttat-----------ttattttatact
tcaatattctttagcattgtttatttcaacatgatcagttttatcattttgattttatct
aattttagaggatgagtaagaatagaaaatgataaaat--aaaaaggggtcaaaatagaa
ggctgggtgattttgacttagtat-----cggggcggatgtagccaagtggatcaaggcg
acacgaggattttcagtcctctgctctaccagctgagctatcccgaccattcttgacgaa
tcatcttca---------gtttataaaattacttaagtctatgtcaactaaataaaaaaa
---ggactttggaaaaactca-----atagt-agt-------aatgattatgtattgtta
at------cattcatatagaaaaaaa----------------------tga-gtaattag
tttagagaataaaaagg-tccttttggggatagagggacttgaaccctcacgattttaaa
agtcgacggattttcctcttactcaaaatttcattagtgtcgtattgacatgtagaatgg
gactctatctttattctcgtttgattacttcttttcaaa--------------agatcta
tcataactacgatggagtgagtgatttgatcaatgaatattctattttttc-ttcaactt
tgaatttgcttttcttaacatcgatcatttgagatgcaaatattcacaaatcgaataaat
att-agagtcttcattaatcaattgaaat------actatttt------------catac
atatat--------gtattgaaacatatacacaaatatatata----tct--tttttttc
ctcgatcctttctcgaactctaattttgatagattttgatagaatagatttctacctaga
aaagaaatgtatcgtcaactccgtttgttagaacagcttccgttgagtctctgcacctat
cc----ttttttttctcgtcgctttcttaactgaactttcccttgttttcgtaaagcagg
atttggctcagaattgcccattgtgaattccagggtttctctgaatttgaaagttttcac
ttgttaagtttccataccaaggctcaatccaattaagtccgtagcgattagctgtggatt
ctgacatccgccattttttctagta----ttagtatatagaaatcagaggtgctcttggc
tcgacatcgtttgttctattccactagaatccattgtttgggggatccctcggagaggtt
ttgatgatgtaaatagtacatgatggagctcgagttgattcatttttcaggggcaagtat
ctaaggttagtggatattaataagttagaataacttcgtaagtaaacttttgatagagaa
attgaaaggatccaattcgagcacggttcaaaagagtcaaaattagtgggaattggtaaa
acttttttggccaaaagtgtatcctatgggaataaaattcaccttttatttgtatgattc
ttttagataaagaaaaaatggtatgttgctgccattttttgaaacgattaaagatcccga
agtaatgtctaaacccaatgattcaaggaaaagctaaatgattctggaacaagtaaatac
cattttcaaattgtctcaccaattctagtcgactgaagaaaaaga-taggttc-----ta
aaaaagacgggcaagaaaaggggg-cagagaccgctcaataaaagaaataccc-aatttg
ttttcatttgagttagttgaaagttatccaatttgaggtatgaggttgcaagtacgaaga
gttattcttttt----------ctttctgaaaaaaaaaaa---------gaataaaatac
caaaacccta--------------tctaattgatttgataattttatggatctattttac
atcataattttatacataaa--cataattttcaattttagcgagccgtacgaggataaaa
cttcttatacgttt-ctagggggggg-tgtgttgttcatctatatctatccca
>Lotus_ononopsis_453
nnnnnnnnnntcgaggctccatctataaatggataatgccccatctatctataaatggat
aaattttgggttttaaaggatacgagttcttgaaagtaaaagagcaatatcaac---gtt
gatattgctcttttactttttttagtattcttcttat-----------ttattttatact
tcaatattccttagcattgtttatttcaacatgatcagttttatcatttttattttatct
aattttagaggatgagtaagaatagaaaatgataaaa----aaaaggggtcaaaatagaa
ggctgggtgattttgacttagtat-----cggggcggatgtagccaagtggatcaaggcg
acacgaggattttcagtcctctgctctaccagctgagctatcccgaccattcttgacgaa
tcatcttca---------gtttataaaattacttaagtctatgtcaactaaataaaaaaa
---ggactttggaaaaactta-----atagt-agt-------aatgattatgtattgtta
at------cattcatatagaaaaaaa----------------------tta-gtaattag
tttagagaataaaaagg-tccttttggggatagagggacttgaaccctcacgattttaaa
agtcgacggattttcctcttactcaaaatttcattagtgtcgtattgacatgtagaatgg
gactctatctttattctcgtttgattagttcttttcaaa--------------agatcta
tcagaactacgatggagtgagtgatttgatcaatgaatattctattttttc-ttcaactt
tgaatttgattttcttaacatcgatcatttgagatgcaaatattcacaaatcgaataaat
att-agagtcttcgttaatcaattaaaat------actattttcatacat------atac
atatat--------gtattgaaacatatacacaaatatata------tctcttttttctc
ctcgatcctttctcgaactctaattttgatagattttgatagaatagatttctacctaga
aaagaaatgtatcgtcaactccgtttgttagaacagcttccattgagtctctgcacctat
cc-----tttttttctcgtcgctttcttaactgaactttcccttgttttcgtaaagcagg
atttggctcaggattgcccattgtgaattccagggtttctctgaatttgaaagttttcac
ttgttaagtttccataccaaggctcaatccaattaagtccgtagcgattagctgtggatt
ctgacatccgccattttttctagta----ttagtatatagaaatcagaggtgctcttggc
tcgacatcgtttgttctattccactagaatccattgtttgggggatccctcggagagggt
ttgatgatgtaaatagtacatgatggagctcgagttgattcatttttcaggggcaagtat
ctaaggttagtggatattaataagttagaataacttcgtaagtaaacttttgaaagagaa
attgaaaggatccaattcgagcacggttcaaaagagtcaaaatttgtgggaattggtaaa
acttttttgaccaaaagtgtatcctatgggaataaaattcaccttttatttgtatgattc
ttttagataaagaaaaaatggtatgttgctgccattttttgaaacgattaaagatcccga
agtaatgtctaaacccaatgattcaaggaaaagctaaatgattctggaacaagtaaatac
cattttcaaattgtctcaccaattctagtcgactgaagaaaaaaa-taggttc-----ta
aaaaagacgggcaagaaaaggggg-cagagaccgctcaataaatgaaataccc-aatttg
ttttcatttgagttagttgaaagttatccaatttgaggtatgaggttgcaagtacgaaga
gttattcttttt----------ctttctgaaaaaaaaaaa---------gaataaaatac
cgaaacccta--------------tctaattgatttgataattttatggatctattttac
atcataattttatacataaa--cataattttcaattttagcgagccgtacgaggataaaa
cttcttatacgttt-cta-agggggg-tgtgttgttcatctatatctatccca
>Lotus_palustris_426
ctagctgcggtcgaggctccatctataaatggataatgctccatctatctataaatggat
aaatttggggttttaaaggatacgagttcttgaaagtaaaagagcaatatcaacaaagtt
gatattgctcttttactttttttagtattcttcttat-----------ttattttatact
tcaatattctttagcattgtttatttcaacatgatcggttttatcatttttattttatct
aattttagaggatgagtaagaataaaaaatgataaaat--aaaaagggttcaaaatagaa
ggctgggttattttgacttagtat-----cggggcggatgtagccaagtggatcaaggcn
nnnnnnngattttcagtcctctgctctaccagctgagctatcccgaccattcttgacgaa
tcatcttca---------gtttataaaatgacttaagtctatgtcaactaaataaaaaaa
aa-ggactttggaaaaactca-----atagt-agt-------aatgattatgtattgtta
atcatcatcattcatatagaaaaaaaa---------------------tta-gtaattag
tttagagaataaaaagg-tccttttggggatagagggacttgaaccctcacgatttttaa
agtcgacggattttcctcttactcaaaatttcattagtgtcgtattgacatgtagaatgg
gactctatctttattctcgtttaattagttcttttcaaa--------------agatcta
tcagaactacgatggagtgagtgatttgatcaatgaatattctattttttc-ttcaactt
tgaatttgattttcttaacatcgatcatttgagatgcaaatattcacaaatcgaataaat
att-agagtcttcgttaatcaattgaaat------agtatttt------------aatac
atatat----atatgtattgaaacatatacacaaatagata------tctgttttttctc
ctcgatcctttctcgaactctaattttgatagattttgatagaatagatttctacctaga
aaagaaatttatcgtcaactccgtttgttagaacagcttccattgagtctctgcacctat
ccc-----ttttttctcgtcgctttcttaactgaactttcccttgttttcgtaaagcagg
atttggctcaggattgcccattgtgaattccagggtttctctgaatttgaaagttttcac
ttgttaagtttccataccaaggctcaatccaattaagtccnnnnnnattagctgtggatt
ctgatatccgccattttttctagta----ttagtatatagaaatcagaggtgctcttggc
tcgacatcgtttgttctattccactagaatccattgtttgggggacccctcggagaggat
ttgatgatgtaaatagtacatgatggagctcgagttgattcatttttcaggggcaagtat
ctaaggttagtggagattaataagttagaataacttcgtaagtaaacttttgatagagaa
attgaaaggatccaattcgagcacggttcaaaagagtcaaaatttgtaggaattggtaaa
acttttttgaccaaaagtgtatcctatggtaataaaattcaccttttattttgatgattc
ttttagataaagaaaaaaaggtatgttgctgccattttttgaaacgattaaagatcccga
agtaatgtctaaacccaatgattcaaggaaaagctaaatgattctggaacaagtaaatac
cattttcaaattgtctcaccaattctagtcgactgaagaaaaaaa-taggttc-----ta
aaaaagacgggcaagaaaaggggg-cagagaccgctcaataaatgaaatacc-taatttg
ttttcatttgagttagttgaaagttatccaatttgaggtatgaggttgcaagtacgaaga
gttattcttttttttttttt--ctttctgaaaaaaaaaaaaa-------gaataaaatac
cgaaaccctag------tctaatttctaattgatttgataattttattgatctattttac
atcataattttatacataaa--cataattttcaattttagcgagccgtacgaggagaaaa
cttcttatacgttt-ctagggggggg-tgtgttgttcatctatatctatccca
>Lotus_palustris_875n
ctagctgcggtcgaggctccatctataaatggataatgctccatctatctataaatggat
aaatttggggttttaaaggatacgagttcttgaaagtaaaagagcaatatcaacaaagtt
gatattgctcttttactttttttagtattcttcttat-----------ttattttatact
tcaatattctttagcattgtttatttcaacatgatcggttttatcatttttattttatct
aattttagaggatgagtaagaataaaaaatgataaaat--aaaaagggttcaaaatagaa
ggctgggttattttgacttagtat-----cggggcggatgtagccaagtggatcaaggcg
acacgaggattttcagtcctctgctctaccagctgagctatcccgaccattcttgacgaa
tcatcttca---------gtttataaaatgacttaagtctatgtcaactaaataaaaaaa
aaaggactttggaaaaactca-----atagt-agt-------aatgattatgtattgtta
atcatcatcattcatatagaaaaaaaa---------------------tta-gtaattag
tttagagaataaaaagg-tccttttggggatagagggacttgaaccctcacgatttttaa
agtcgacggattttcctcttactcaaaatttcattagtgtcgtattgacatgtagaatgg
gactctatctttattctcgtttaattagttcttttcaaa--------------agatcta
tcagaactacgatggagtgagtgatttgatcaatgaatattctattttttc-ttcaactt
tgaatttgattttcttaacatcgatcatttgagatgcaaatattcacaaatcgaataaat
att-agagtcttcgttaatcaattgaaat------agtatttt------------aatac
atatat----atatgtattgaaacatatacacaaatagata------tctgttttttctc
ctcgatcctttctcgaactctaattttgatagattttgatagaatagatttctacctaga
aaagaaatttatcgtcaactccgtttgttagaacagcttccattgagtctctgcacctat
ccc-----ttttttctcgtcgctttcttaactgaactttcccttgttttcgtaaagcagg
atttggctcaggattgcccattgtgaattccagggtttctctgaatttgaaagttttcac
ttgttaagtttccataccaaggctcaatccaattaagtccgtagcgattagctgtggatt
ctgatatccgccattttttctagta----ttagtatatagaaatcagaggtgctcttggc
tcgacatcgtttgttctattccactagaatccattgtttgggggacccctcggagaggat
ttgatgatgtaaatagtacatgatggagctcgagttgattcatttttcaggggcaagtat
ctaaggttagtggagattaataagttagaataacttcgtaagtaaacttttgatagagaa
attgaaaggatccaattcgagcacggttcaaaagagtcaaaatttgtaggaattggtaaa
acttttttgaccaaaagtgtatcctatggtaataaaattcaccttttattttgatgattc
ttttagataaagaaaaaaaggtatgttgctgccattttttgaaacgattaaagatcccga
agtaatgtctaaacccaatgattcaaggaaaagctaaatgattctggaacaagtaaatac
cattttcaaattgtctcaccaattctagtcgactgaagaaaaaaa-taggttc-----ta
aaaaagacgggcaagaaaaggggg-cagagaccgctcaataaatgaaatacc-taatttg
ttttcatttgagttagttgaaagttatccaatttgaggtatgaggttgcaagtacgaaga
gttattctttttttttttttt-ctttctgaaaaaaaaaaaa--------gaataaaatac
cgaaaccctag------tctaatttctaattgatttgataattttattgatctattttac
atcataattttatacataaa--cataattttcaattttagcgagccgtacgaggagaaaa
cttcttatacgttt-ctagggggggg-tgtgttgttcatctatatctatccca
>Lotus_palustris_PAL3
ctagctgcggtcgaggctccatctataaatggataatgctccatctatctataaatggat
aaatttggggttttaaaggatacgagttcttgaaagtaaaagagcaatatcaacaaagtt
gatattgctcttttactttttttagtattcttcttat-----------ttattttatact
tcaatattctttagcattgtttatttcaacatgatcggttttatcatttttattttatct
aattttagaggatgagtaagaataaaaaatgataaaat--aaaaagggttcaaaatagaa
ggctgggttattttgacttagtat-----cggggcggatgtagccaaggtgatcaaggcg
acacgaggattttcagtcctctgctctaccagctgagctatcccgaccattcttgacgaa
tcatcttca---------gtttataaaatgacttaagtctatgtcaactaaataaaaaaa
aa-ggactttggaaaaactca-----atagt-agt-------aatgattatgtattgtta
atcatcatcattcatatagaaaaaaaa---------------------tta-gtaattag
tttagagaataaaaagg-tccttttggggatagagggacttgaaccctcacgatttttaa
agtcgacggattttcctcttactcaaaatttcattagtgtcgtattgacatgtagaatgg
gactctatctttattctcgtttaattagttcttttcaaa--------------agatcta
tcagaactacgatggagtgagtgatttgatcaatgaatattctattttttc-ttcaactt
tgaatttgattttcttaacatcgatcatttgagatgcaaatattcacaaatcgaataaat
att-agagtcttcgttaatcaattgaaat------agtatttt------------aatac
atatat----atatgtattgaaacatatacacaaatagata------tctgttttttctc
ctcgatcctttctcgaactctaattttgatagattttgatagaatagatttctacctaga
aaagaaatttatcgtcaactccgtttgttagaacagcttccattgagtctctgcacctat
ccc-----ttttttctcgtcgctttcttaactgaactttcccttgttttcgtaaagcagg
atttggctcaggattgcccattgtgaattccagggtttctctgaatttgaaagttttcac
ttgttaagtttccataccaaggctcaatccaattaagtccgtagcgattagctgtggatt
ctgatatccgccattttttctagta----ttagtatatagaaatcagaggtgctcttggc
tcgacatcgtttgttctattccactagaatccattgtttgggggacccctcggagaggat
ttgatgatgtaaatagtacatgatggagctcgagttgattcatttttcaggggcaagtat
ctaaggttagtggagattaataagttagaataacttcgtaagtaaacttttgatagagaa
attgaaaggatccaattcgagcacggttcaaaagagtcaaaatttgtaggaattggtaaa
acttttttgaccaaaagtgtatcctatggtaataaaattcaccttttattttgatgattc
ttttagataaagaaaaaa-ggtatgttgctgccattttttgaaacgattaaagatcccga
agtaatgtctaaacccaatgattcaaggaaaagctaaatgattctggaacaagtaaatac
cattttcaaattgtctcaccaattctagtcgactgaagaaaaaaa-taggttc-----ta
aaaaagacgggcaagaaaaggggg-cagagaccgctcaataaatgaaatacc-taatttg
ttttcatttgagttagttgaaagttatccaatttgaggtatgaggttgcaagtacgaaga
gttattctttttttttttttt-ctttctgaaaaaaaaaaaaa-------gaataaaatac
cgaaaccctag------tctaatttctaattgatttgataattttattgatctattttac
atcataattttatacataaa--cataattttcaattttagcgagccgtacgaggagaaaa
cttcttatacgttt-ctagggggggg-tgtgttgttcatctatatctatccca
>Lotus_palustris_PAL4
ctagctgcggtcgaggctccatctataaatggataatgctccatctatctataaatggat
aaatttggggttttaaaggatacgagttcttgaaagtaaaagagcaatatcaacaaagtt
gatattgctcttttactttttttagtattcttcttat-----------ttattttatact
tcaatattctttagcattgtttatttcaacatgatcggttttatcatttttattttatct
aattttagaggatgagtaagaataaaaaatgataaaat--aaaaagggttcaaaatagaa
ggctgggttattttgacttagtat-----cggggcggatgtagccaaggtgatcaaggcg
acacgaggattttcagtcctctgctctaccagctgagctatcccgaccattcttgacgaa
tcatcttca---------gtttataaaatgacttaagtctatgtcaactaaataaaaaaa
aa-ggactttggaaaaactca-----atagt-agt-------aatgattatgtattgtta
atcatcatcattcatatagaaaaaaaa---------------------tta-gtaattag
tttagagaataaaaagg-tccttttggggatagagggacttgaaccctcacgatttttaa
agtcgacggattttcctcttactcaaaatttcattagtgtcgtattgacatgtagaatgg
gactctatctttattctcgtttaattagttcttttcaaa--------------agatcta
tcagaactacgatggagtgagtgatttgatcaatgaatattctattttttc-ttcaactt
tgaatttgattttcttaacatcgatcatttgagatgcaaatattcacaaatcgaataaat
att-agagtcttcgttaatcaattgaaat------agtatttt------------aatac
atatat----atatgtattgaaacatatacacaaatagata------tctgttttttctc
ctcgatcctttctcgaactctaattttgatagattttgatagaatagatttctacctaga
aaagaaatttatcgtcaactccgtttgttagaacagcttccattgagtctctgcacctat
ccc-----ttttttctcgtcgctttcttaactgaactttcccttgttttcgtaaagcagg
atttggctcaggattgcccattgtgaattccagggtttctctgaatttgaaagttttcac
ttgttaagtttccataccaaggctcaatccaattaagtccgtagcgattagctgtggatt
ctgatatccgccattttttctagta----ttagtatatagaaatcagaggtgctcttggc
tcgacatcgtttgttctattccactagaatccattgtttgggggacccctcggagaggat
ttgatgatgtaaatagtacatgatggagctcgagttgattcatttttcaggggcaagtat
ctaaggttagtggagattaataagttagaataacttcgtaagtaaacttttgatagagaa
attgaaaggatccaattcgagcacggttcaaaagagtcaaaatttgtaggaattggtaaa
acttttttgaccaaaagtgtatcctatggtaataaaattcaccttttattttgatgattc
ttttagataaagaaaaaaaggtatgttgctgccrttttttgaaacgattaaagatcccga
agtaatgtctaaacccaatgattcaaggaaaagctaaatgattctggaacaagtaaatac
cattttcaaattgtctcaccaattctagtcgactgaagaaaaaaa-taggttc-----ta
aaaaagacgggcaagaaaaggggg-cagagaccgctcaataaatgaaatacc-taatttg
ttttcatttgagttagttgaaagttatccaatttgaggtatgaggttgcaagtacgaaga
gttattctttttttttttttt-ctttctgaaaaaaaaaaaaa-------gaataaaatac
cgaaaccctag------tctaatttctaattgatttgataattttattgatctattttac
atcataattttatacataaa--cataattttcaattttagcgagccgtacgaggagaaaa
cttcttatacgttt-ctagggggggg-tgtgttgttcatctatatctatccca
>Lotus_palustris_PAL5
ctagctgcggtcgaggctccatctataaatggataatgctccatctatctataaatggat
aaatttggggttttaaaggatacgagttcttgaaagtaaaagagcaatatcaactttgtt
gatattgctcttttactttttttagtattcttcttat-----------ttattttatact
tcaatattctttagcattgtttatttcaacatgatcggttttatcatttttattttatct
aattttagaggatgagtaagaataaaaaatgataaaat--aaaaagggttcaaaatagaa
ggctgggttattttgacttagtat-----cggggcggatgtagccaaggtgatcaannng
acacgaggattttcagtcctctgctctaccagctgagctatcccgaccattcttgacgaa
tcatcttca---------gtttataaaatgacttaagtctatgtcaactaaataaaaaaa
aa-ggactttggaaaaactca-----atagt-agt-------aatgattatgtattgtta
atcatcatcattcatatagaaaaaaaa---------------------tta-gtaattag
tttagagaataaaaagg-tccttttggggatagagggacttgaaccctcacgatttttaa
agtcgacggattttcctcttactcaaaatttcattagtgtcgtattgacatgtagaatgg
gactctatctttattctcgtttaattagttcttttcaaa--------------agatcta
tcagaactacgatggagtgagtgatttgatcaatgaatattctattttttc-ttcaactt
tgaatttgattttcttaacatcgatcatttgagatgcaaatattcacaaatcgaataaat
att-agagtcttcgttaatcaattgaaat------agtatttt------------aatac
atatat----atatgtattgaaacatatacacaaatagata------tctgttttttctc
ctcgatcctttctcgaactctaattttgatagattttgatagaatagatttctacctaga
aaagaaatttatcgtcaactccgtttgttagaacagcttccattgagtctctgcacctat
ccc-----ttttttctcgtcgctttcttaactgaactttcccttgttttcgtaaagcagg
atttggctcaggattgcccattgtgaattccagggtttctctgaatttgaaagttttcac
ttgttaagtttccataccaaggctcaatccaattaagtccgtagcgattagctgtggatt
ctgatatccgccattttttctagta----ttagtatatagaaatcagaggtgctcttggc
tcgacatcgtttgttctattccactagaatccattgtttgggggacccctcggagaggat
ttgatgatgtaaatagtacatgatggagctcgagttgattcatttttcaggggcaagtat
ctaaggttagtggagattaataagttagaataacttcgtaagtaaacttttgatagagaa
attgaaaggatccaattcgagcacggttcaaaagagtcaaaatttgtaggaattggtaaa
acttttttgaccaaaagtgtatcctatggtaataaaattcaccttttattttgatgattc
ttttagataaagaaaaaaaggtatgttgctgccattttttgaaacgattaaagatcccga
agtaatgtctaaacccaatgattcaaggaaaagctaaatgattctggaacaagtaaatac
cattttcaaattgtctcaccaattctagtcgactgaagaaaaaaa-taggttc-----ta
aaaaagacgggcaagaaaaggggg-cagagaccgctcaataaatgaaatacc-taatttg
ttttcatttgagttagttgaaagttatccaatttgaggtatgaggttgcaagtacgaaga
gttattcttttttttttttt--ctttctgaaaaaaaaaaaaa-------gaataaaatac
cgaaaccctag------tctaatttctaattgatttgataattttattgatctattttac
atcataattttatacataaa--cataattttcaattttagcgagccgtacgaggagaaaa
cttcttatacgttt-ctagggggggg-tgtgttgttcatctatatctatccca
>Lotus_parviflorus_469
ctagctgctgtcgaggctccatctataaatggataatgctccatctatctataaatggat
aaatttggggttttaaaggatacgagttcttgaaagtaaaagagcaatatcaactttgtt
gatattgctcttttactttttttagtattcttcttat-----------ttattttatact
tcaatattctttagcattgtttatttcaacatgatcggttttatcattttt--tttatct
aattttagaggatgagtaagaataaaaaatgataaaat-aaaaaaggggtcaaaatagaa
ggctgggtgatttttacttagtttagtgtcggggcggatgtagccaagtggatcaaggcg
acacgaggattttcagtcctctgctctaccagctgagctatcccgaccattcttgacgaa
tcatcttca---------gtttataaaatgacttaagtctatgtcaactaaataaaaaaa
a--ggactttggaaaaactca-----atagt-agt-------aatgattatgtattgtta
atcatcatcattcatatagaaaaaaa----------------------tta-gtaattag
tttagagaataaaaagg-tccttttggggatagagggacttgaaccctcacgatttttaa
agtcgacggattttcctcttactcaaaatttcattagtgtcgtattgacatgtagaatgg
gactctatctttattctcgtttgattagttcttttcaaa--------------agatcta
tcagaactacgatggagtgagtgatttgatcaatgaatattctattttttc-ttcaactt
tgaatttgattttcttaacatcgatcatttgagatgcaaatattcacaaatcaaataaat
att-agagtcttcattaatcaattgaaat------actatttt------------aatac
atatat--------gtattgaaacatatacacaaatatata------tctgttttttctc
ctcgatcctttctcgaactctaattttgatagattttgatagaatagatttctacctaga
aaagaaatttatcgtcaactccgtttgttagaacagcttccattgagtctctgcacctat
ccc-----ttttttctcgtcgctttcttaactgaactttcccttgttttcgtaaagcagg
atttggctcaggattgcccattgtgaattccagggtttctctgaatttgaaagttttcac
ttgttaagtttccataccaaggctcaatccaattaagtccgtagcgattagctgtggatt
ctgatatccgccattttttctagta----ttagtatatagaaatcagaggtgctcttggc
tcgacatcgtttgttctattccactagaatccattgtttgggggatccctcggagaggat
ttgatgatgtaaatagtacatgatggagctcgagttgattcatttttcaggggcaagtat
ctaaggttagtggagattaataagttagaataacttcgtaagtaaacttttgatagagaa
attgaaaggatccaattcgaggacggttcaaaagagtcaaaatttgtaggaattggtaaa
acttttttgaccaaaagtgtatcctatggtaataaaattcaccttttatttttatgattc
ttttagataaagaaaaaatggtatgttgctgccattttttgaaacaattaaagatcccga
agtaatgtctaaacccaatgattcaaggaaaagctaaatgattctggaacaagtaaatac
cattttcaaattgtctcaccaattctagtcgactgaagaaaaaaa-taggttc-----ta
aaaaagacgggcaagaaaaggggg-cagagaccgctcaataaatgaaatacc-taatttt
ttttcatttgagttagttgaaagttatccaatttgaggtatgaggttgcaagtacgaaga
gttattcttttttttttttt--ctttcagaaaaaaaaaaa---------gaataaaatac
cgaaaccctag-------------tctaattgatttgataattttattgatctattttac
atcataattttatacataaa--cataattttcaattttagcgagccgtacgaggagaaaa
cttcttatacgttt-ctagggggggg-tgtgttgttcatctatatctatccca
>Lotus_parviflorus_PRV1
ctagctgctgtcgaggctccatctataaatggataatgctccatctatctataaatggat
aaatttggggttttaaaggatacgagttcttgaaagtaaaagagcaatatcaacaaagtt
gatattgctcttttactttttttagtattcttcttat-----------ttattttatact
tcaatattctttagcattgtttatttcaacatgatcggttttatcattttt--yttatct
aattttagaggatgagtaagaataaaaaatgataaaat-aaaaaaggggtcaaaatagaa
ggctgggtgatttttacttagtttagtgtcggggcggatgtagccaagtggatcaaggcg
acacgaggattttcagtcctctgctctaccagctgagctatcccgaccattcttgacgaa
tcatcttca---------gtttataaaatgacttaagtctatgtcaactaaataaaaaaa
a--ggactttggaaaaactca-----atagt-agt-------aatgattatgtattgtta
atcatcatcattcatatagaaaaaaa----------------------tta-gtaattag
tttagagaataaaaagg-tccttttggggatagagggacttgaaccctcacgatttttaa
agtcgacggattttcctcttactcaaaatttcattagtgtcgtattgacatgtagaatgg
gactctatctttattctcgtttgattagttcttttcaaa--------------agatcta
tcagaactacgatggagtgagtgatttgatcaatgaatattctattttttc-ttcaactt
tgaatttgattttcttaacatcgatcatttgagatgcaaatattcacaaatcaaataaat
att-agagtcttcattaatcaattgaaat------actatttt------------aatac
atatat--------gtattgaaacatatacacaaatatata------tctgttttttctc
ctcgatcctttctcgaactctaattttgatagattttgatagaatagatttctacctaga
aaagaaatttatcgtcaactccgtttgttagaacagcttccattgagtctctgcacctat
ccc-----ttttttctcgtcgctttcttaactgaactttcccttgttttcgtaaagcagg
atttggctcaggattgcccattgtgaattccagggtttctctgaatttgaaagttttcac
ttgttaagtttccataccaaggctcaatccaattaagtccgtagcgattagctgtggatt
ctgatatccgccattttttctagta----ttagtatatagaaatcagaggtgctcttggc
tcgacatcgtttgttctattccactagaatccattgtttgggggatccctcggagaggat
ttgatgatgtaaatagtacatgatggagctcgagttgattcatttttcaggggcaagtat
ctaaggttagtggagattaataagttagaataacttcgtaagtaaacttttgatagagaa
attgaaaggatccaattcgaggacggttcaaaagagtcaaaatttgtaggaattggtaaa
acttttttgaccaaaagtgtatcctatggtaataaaattcaccttttatttttatgattc
ttttagataaagaaaaaatggtatgttgctgccattttttgaaacaattaaagatcccga
agtaatgtctaaacccaatgattcaaggaaaagctaaatgattctggaacaagtaaatac
cattttcaaattgtctcaccaattctagtcgactgaagaaaaaaa-taggttc-----ta
aaaaagacgggcaagaaaaggggg-cagagaccgctcaataaatgaaatacc-taatttt
ttttcatttgagttagttgaaagttatccaatttgaggtatgaggttgcaagtacgaaga
gttattcttttttttttttt--ctttcagaaaaaaaaaaa---------gaataaaatac
cgaaaccctag-------------tctaattgatttgataattttattgatctattttac
atcataattttatacataaa--cataattttcaattttagcgagccgtacgaggagaaaa
cttcttatacgttt-ctagggggggg-tgtgttgttcatctatatctatccca
>Lotus_parviflorus_PRV2
ctagctgctgtcgaggctccatctataaatggataatgctccatctatctataaatggat
aaatttggggttttaaaggatacgagttcttgaaagtaaaagagcaatatcaacwwwgtt
gatattgctcttttactttttttagtattcttcttat-----------ttattttatact
tcaatattctttagcattgtttatttcaacatgatcggttttatcattttt--tttatct
aattttagaggatgagtaagaataaaaaatgataaaat-aaaaaaggggtcaaaatagaa
ggctgggtgatttttacttagtttagtctcggggcggatgtagccaagnnnnnnnnnnng
acacgaggattttcagtcctctgctctaccagctgagctatcccgaccattcttgacgaa
tcatcttca---------gtttataaaatgacttaagtctatgtcaactaaataaaaaaa
a--ggactttggaaaaactca-----atagt-agt-------aatgattatgtattgtta
atcatcatcattcatatagaaaaaaa----------------------tta-gtaattag
tttagagaataaaaagg-tccttttggggatagagggacttgaaccctcacgatttttaa
agtcgacggattttcctcttactcaaaatttcattagtgtcgtattgacatgtagaatgg
gactctatctttattctcgtttgattagttcttttcaaa--------------agatcta
tcagaactacgatggagtgagtgatttgatcaatgaatattctattttttc-ttcaactt
tgaatttgattttcttaacatcgatcatttgagatgcaaatattcacaaatcaaataaat
att-agagtcttcattaatcaattgaaat------actatttt------------aatac
atatat--------gtattgaaacatatacacaaatatata------tctgttttttctc
ctcgatcctttctcgaactctaattttgatagattttgatagaatagatttctacctaga
aaagaaatttatcgtcaactccgtttgttagaacagcttccattgagtctctgcacctat
ccc-----ttttttctcgtcgctttcttaactgaactttcccttgttttcgtaaagcagg
atttggctcaggattgcccattgtgaattccagggtttctctgaatttgaaagttttcac
ttgttaagtttccataccaaggctcaatccaattaagtccgtagcgattagctgtggatt
ctgatatccgccattttttctagta----ttagtatatagaaatcagaggtgctcttggc
tcgacatcgtttgttctattccactagaatccattgtttgggggatccctcggagaggat
ttgatgatgtaaatagtacatgatggagctcgagttgattcatttttcaggggcaagtat
ctaaggttagtggagattaataagttagaataacttcgtaagtaaacttttgatagagaa
attgaaaggatccaattcgaggacggttcaaaagagtcaaaatttgtaggaattggtaaa
acttttttgaccaaaagtgtatcctatggtaataaaattcaccttttatttttatgattc
ttttagataaagaaaaaatggtatgttgctgccattttttgaaacaattaaagatcccga
agtaatgtctaaacccaatgattcaaggaaaagctaaatgattctggaacaagtaaatac
cattttcaaattgtctcaccaattctagtcgactgaagaaaaaaa-taggttc-----ta
aaaaagacgggcaagaaaaggggg-cagagaccgctcaataaatgaaatacc-taatttt
ttttcatttgagttagttgaaagttatccaatttgaggtatgaggttgcaagtacgaaga
gttattcttttttttttttt--ctttcagaaaaaaaaaaa---------gaataaaatac
cgaaaccctag-------------tctaattgatttgataattttattgatctattttac
atcataattttatacataaa--cataattttcaattttagcgagccgtacgaggagaaaa
cttcttatacgttt-ctagggggggg-tgtgttgttcatctatatctatccca
>Lotus_parviflorus_PRV3
ctagctgctgtcgaggctccatctataaatggataatgctccatctatctataaatggat
aaatttggggttttaaaggatacgagttcttgaaagtaaaagagcaatatcaacaaagtt
gatattgctcttttactttttttagtattcttcttat-----------ttattttatact
tcaatattctttagcattgtttatttcaacatgatcggttttatcattttt--tttatct
aattttagaggatgagtaagaataaaaaatgataaaat-aaaaaaggggtcaaaatagaa
ggctgggtgatttttacttagtttagtctcggggcggatgtagccaagtggatcaaggcg
acacgaggattttcagtcctctgctctaccagctgagctatcccgaccattcttgacgaa
tcatcttca---------gtttataaaatgacttaagtctatgtcaactaaataaaaaaa
a--ggactttggaaaaactca-----atagt-agt-------aatgattatgtattgtta
atcatcatcattcatatagaaaaaaa----------------------tta-gtaattag
tttagagaataaaaagg-tccttttggggatagagggacttgaaccctcacgatttttaa
agtcgacggattttcctcttactcaaaatttcattagtgtcgtattgacatgtagaatgg
gactctatctttattctcgtttgattagttcttttcaaa--------------agatcta
tcagaactacgatggagtgagtgatttgatcaatgaatattctattttttc-ttcaactt
tgaatttgattttcttaacatcgatcatttgagatgcaaatattcacaaatcaaataaat
att-agagtcttcattaatcaattgaaat------actatttt------------aatac
atatat--------gtattgaaacatatacacaaatatata------tctgttttttctc
ctcgatcctttctcgaactctaattttgatagattttgatagaatagatttctacctaga
aaagaaatttatcgtcaactccgtttgttagaacagcttccattgagtctctgcacctat
ccc-----ttttttctcgtcgctttcttaactgaactttcccttgttttcgtaaagcagg
atttggctcaggattgcccattgtgaattccagggtttctctgaatttgaaagttttcac
ttgttaagtttccataccaaggctcaatccaattaagtccgtagcgattagctgtggatt
ctgatatccgccattttttctagta----ttagtatatagaaatcagaggtgctcttggc
tcgacatcgtttgttctattccactagaatccattgtttgggggatccctcggagaggat
ttgatgatgtaaatagtacatgatggagctcgagttgattcatttttcaggggcaagtat
ctaaggttagtggagattaataagttagaataacttcgtaagtaaacttttgatagagaa
attgaaaggatccaattcgaggacggttcaaaagagtcaaaatttgtaggaattggtaaa
acttttttgaccaaaagtgtatcctatggtaataaaattcaccttttatttttatgattc
ttttagataaagaaaaaatggtatgttgctgccattttttgaaacaattaaagatcccga
agtaatgtctaaacccaatgattcaaggaaaagctaaatgattctggaacaagtaaatac
cattttcaaattgtctcaccaattctagtcgactgaagaaaaaaa-taggttc-----ta
aaaaagacgggcaagaaaaggggg-cagagaccgctcaataaatgaaatacc-tcatttt
ttttcatttgagttagttgaaagttatccaatttgaggtatgaggttgcaagtacgaaga
gttattcttttttttttt-----tttctgaaagaaaaaaaaaaaaa---gaataaaatac
cgaaaccctag-------------tctaattgatttgataattttattgatctattttac
atcataattttatacataaa--cataattttcaattttagcgagccgtacgaggagaaaa
cttcttatacgttt-ctagggggggg-tgtgttgttcatctatatctatccca
>Lotus_parviflorus_PRV4
ctagctgctgtcgaggctccatctataaatggataatgctccatctatctataaatggat
aaatttggggttttaaaggatacgagttcttgaaagtaaaagagcaatatcaacaaagtt
gatattgctcttttactttttttagtattcttcttat-----------ttattttatact
tcaatattctttagcattgtttatttcaacatgatcggttttatcattttt--tttatct
aattttagaggatgagtaagaataaaaaatgataaaat-aaaaaaggggtcaaaatagaa
ggctgggtgatttttacttagtttagtgtcggggcggatgtagccaagtggatcaaggcg
acacgaggattttcagtcctctgctctaccagctgagctatcccgaccattcttgacgaa
tcatcttca---------gtttataaaatgacttaagtctatgtcaactaaataaaaaaa
a--ggactttggaaaaactca-----atagt-agt-------aatgattatgtattgtta
atcatcatcattcatatagaaaaaaa----------------------tta-gtaattag
tttagagaataaaaagg-tccttttggggatagagggacttgaaccctcacgatttttaa
agtcgacggattttcctcttactcaaaatttcattagtgtcgtattgacatgtagaatgg
gactctatctttattctcgtttgattagttcttttcaaa--------------agatcta
tcagaactacgatggagtgagtgatttgatcaatgaatattctattttttc-ttcaactt
tgaatttgattttcttaacatcgatcatttgagatgcaaatattcacaaatcaaataaat
att-agagtcttcattaatcaattgaaat------actatttt------------aatac
atatat--------gtattgaaacatatacacaaatatata------tctgttttttctc
ctcgatcctttctcgaactctaattttgatagattttgatagaatagatttctacctaga
aaagaaatttatcgtcaactccgtttgttagaacagcttccattgagtctctgcacctat
ccc-----ttttttctcgtcgctttcttaactgaactttcccttgttttcgtaaagcagg
atttggctcaggattgcccattgtgaattccagggtttctctgaatttgaaagttttcac
ttgttaagtttccataccaaggctcaatccaattaagtccgtagcgattagctgtggatt
ctgatatccgccattttttctagta----ttagtatatagaaatcagaggtgctcttggc
tcgacatcgtttgttctattccactagaatccattgtttgggggatccctcggagaggat
ttgatgatgtaaatagtacatgatggagctcgagttgattcatttttcaggggcaagtat
ctaaggttagtggagattaataagttagaataacttcgtaagtaaacttttgatagagaa
attgaaaggatccaattcgaggacggttcaaaagagtcaaaatttgtaggaattggtaaa
acttttttgaccaaaagtgtatcctatggtaataaaattcaccttttatttttatgattc
ttttagataaagaaaaaatggtatgttgctgccgatttttgaaacaattaaagatcccga
agtaatgtctaaacccaatgattcaaggaaaagctaaatgattctggaacaagtaaatac
cattttcaaattgtctcaccaattctagtcgactgaagaaaaaaa-taggttc-----ta
aaaaagacgggcaagaaaaggggg-cagaaaccgctcaataaatgaaatacc-taatttt
ttttcatttgagttagttgaaagttatccaatttgaggtatgaggttgcaagtacgaaga
gttattcttttttttttttt--ctttctgaaaaaaaaaaa---------gaataaaatac
cgaaaccctag-------------tctaattgatttgataattttattgatctattttac
atcataattttatacataaa--cataattttcaattttagcgagccgtacgaggagaaaa
cttcttatacgttt-ctagggggggg-tgtgttgttcatctatatctatccca
>Lotus_parviflorus_PRV5
ctagctgctgtcgaggctccatctataaatggataatgctccatctatctataaatggat
aaatttggggttttaaaggatacgagttcttgaaagtaaaagagcaatatcaactttgtt
gatattgctcttttactttttttagtattcttcttat-----------ttattttatact
tcaatattctttagcattgtttatttcaacatgatcggttttatcattttt--tttatct
aattttagaggatgagtaagaataaaaaatgataaaat-aaaaaaggggtcaaaatagaa
ggctgggtgatttttacttagtttagtctcggggcggatgtagccaagtggatcaaggcg
acacgaggattttcagtcctctgctctaccagctgagctatcccgaccattcttgacgaa
tcatcttca---------gtttataaaatgacttaagtctatgtcaactaaataaaaaaa
a--ggactttggaaaaactca-----atagt-agt-------aatgattatgtattgtta
atcatcatcattcatatagaaaaaaa----------------------tta-gtaattag
tttagagaataaaaagg-tccttttggggatagagggacttgaaccctcacgatttttaa
agtcgacggattttcctcttactcaaaatttcattagtgtcgtattgacatgtagaatgg
gactctatctttattctcgtttgattagttcttttcaaa--------------agatcta
tcagaactacgatggagtgagtgatttgatcaatgaatattctattttttc-ttcaactt
tgaatttgattttcttaacatcgatcatttgagatgcaaatattcacaaatcaaataaat
att-agagtcttcattaatcaattgaaat------actatttt------------aatac
atatat--------gtattgaaacatatacacaaatatata------tctgttttttctc
ctcgatcctttctcgaactctaattttgatagattttgatagaatagatttctacctaga
aaagaaatttatcgtcaactccgtttgttagaacagcttccattgagtctctgcacctat
ccc-----ttttttctcgtcgctttcttaactgaactttcccttgttttcgtaaagcagg
atttggctcaggattgcccattgtgaattccagggtttctctgaatttgaaagttttcac
ttgttaagtttccataccaaggctcaatccaattaagtccgtagcgattagctgtggatt
ctgatatccgccattttttctagta----ttagtatatagaaatcagaggtgctcttggc
tcgacatcgtttgttctattccactagaatccattgtttgggggatccctcggagaggat
ttgatgatgtaaatagtacatgatggagctcgagttgattcatttttcaggggcaagtat
ctaaggttagtggagattaataagttagaataacttcgtaagtaaacttttgatagagaa
attgaaaggatccaattcgaggacggttcaaaagagtcaaaatttgtaggaattggtaaa
acttttttgaccaaaagtgtatcctatggtaataaaattcaccttttatttttatgattc
ttttagataaagaaaaaatggtatgttgctgccgttttttgaaacgattaaagatcccga
agtaatgtctaaacccaatgattcaaggaaaagctaaatgattctggaacaagtaaatac
cattttcaaattgtctcaccaattctagtcgactgaagaaaaaaa-taggttc-----ta
aaaaagacgggcaagaaaaggggg-cagagaccgctcaataaatgaaatacc-taatttg
ttttcatttgagttagttgaaagttatccaatttgaggtatgaggttgcaagtacgaaga
gttattcttttttttttttt--ctttcagaaaaaaaaaaaa--------gaataaaatcc
cgaaaccctag-------------tctaattgatttgataattttattgatctattttac
atcataattttatacataaa--cataattttcaattttagcgagccgtacgaggagaaaa
cttcttatacgttt-ctagggggggg-tgtgttgttcatctatatctatccca
>Lotus_pedunculatus_437
ctagctgcggtcgaggctccatctataaatggataatgctccatctatctataaatggat
aaatttggggttttaaaggatacgagttcttgaaagtaaaagagcaatatcaac---gtt
gatattgctcttttactttttttagtattcttcttat-----------ttattttatact
tcaatattctttagcattgtttatttcaacatgatcggttttatcatttttattttatct
aattttagaggatgagtaagaataaaaaatgataaaat--aaaaagggttcaaaatggaa
ggctgggttattttgacttagtat-----cggggcggatgtagccaagtggatcaaggcg
acacgaggattttcagtcctctgctctaccagctgagctatcccgaccattcttgacgaa
tcatcttca---------gtttataaaatgacttaagtctatgtcaactaaataaaaaaa
aa-ggactttggaaaaactca-----atagt-agt-------aatgattatgtattgtta
atcatcatcattcatatagaaaaaaa----------------------tta-gtaattag
tttagagaataaaaagg-tccttttggggatagagggacttgaaccctcacgatttttaa
agtcgacggattttcctcttactcaaaatttcattagtgtcgtattgacatgtagaatgg
gactctatctttattctcgtttaattagttcttttcaaa--------------agatcta
tcagaactacgatggagtgagtgatttgatcaatgaatattctattttttc-ttcaactt
tgaatttgattttcttaacatcgatcatttgagatgcaaatattcacaaatcgaataaat
att-agagtcttcgttaatcaattgaaat------actatttt------------aatac
atatat----atatgtattgaaacatatacacaaatagata------tctgttttttctc
ctcgatcctttctcgaactctaattttgatagattttgatagaatagatttctacctaga
aaagaaatttatcgtcaactccgtttgttagaacagcttccattgagtctctgcacctat
ccc-----ttttttctcgtcgctttcttaactgaactttcccttgttttcgtaaagcagg
atttggctcaggattgcccattgtgaattccagggtttctctgaatttgaaagttttcac
ttgttaagtttccataccaaggctcaatccaattaagtccgtagcgattagctgtggatt
ctgatatccgccattttttctagta----ttagtatatagaaatcagaggtgctcttggc
tcgacatcgtttgttctattccactagaatccattgtttgggggacccctcggagaggat
ttgatgatgtaaatagtacatgatggagctcgagttgattcatttttcaggggcaagtat
ctaaggttagtggagattaataagttagaataacttcgtaagtaaacttttgatagagaa
attgaaaggatccaattcgagcacggttcaaaagagtcaaaatttgtaggaattggtaaa
acttttttgaccaaaagtgtatcctatggtaataaaattcaccttttatttttatgattc
ttttagataaagaaaaaatggtatgttgctgccattttttgaaacgattaaagatcccga
agtaatgtctaaacccaatgattcaaggaaaagctaaatgattctggaacaagtaaatac
cattttcaaattgtctcaccaattctagtcgactgaagaaaaaaa-taggttc-----ta
aaaaagacgggcaagaaaaggggg-cagagaccgctcaataaatgaaatacc-taatttg
ttttcatttgagttagttgaaagttatccaatttgaggtatgaggttgcaagtacgaaga
gttattctttttttttt-----ctttctgaaaaaaaaaaa---------gaataaaatac
cgaaaccctag-------------tctaattgatttgataattttattgatctattttac
atcataattttatacataaa--cataattttcaattttagcgagccgtacgaggagaaaa
cttcttatacgttt-ctagggggggg-tgtgttgttcatctatatctatccca
>Lotus_praetermissus_458
ctagctgcggtcgaggctccatctataaatggataatgctccatctatctataaatggat
aaatttggggttttaaaggatacgagttcttgaaagtaaaagagcaatatcaacaaagtt
gatattgctcttttactttttttagtattcttcttat-----------ttcttttatact
tcaatattctttagcattgtttatttcaacatgatcggttttatcatttttattttatct
aattttagaggatgagtaagaataaaaaatgataaaat--aaaaagggttcaaaatagaa
ggttgggttattttgacttagtat-----cggggcggatgtagccaagtggatcaaggcg
acacgaggattttcagtcctctgctctaccagctgagctatcccgaccattcttgacgaa
tcatcttca---------gtttataaaatgacttaagtctatgtcaactaaataaaaaaa
a--ggactttggaaaaactca-----atagt-agt-------aatgattttgtattgtta
atcatcatcattcatatagaaaaata----------------------tta-gtaattag
tttagagaataaaaagg-tccttttggggatagagggacttgaaccctcacgatttttaa
agtcgacggattttcctcttactcaaaatttcattagtgtcgtattgacatgtagaatgg
gactctatctttattctcgtttaattagttcttttcaaa--------------agatcta
tcagaactacgatggagtgagtgatttgatcaatgaatattctattttttc-ttcaactt
tgaattttattttcttaacatcgatcatttgagatgcaaatattcacaaatcgaataaat
att-agagtcttcgttaatcaattgaaat------aatatttt------------aatac
atatat----atatgtattgaaacatatacacaaatatata------tctgttttttctc
ctcgatcctttctcgaactctaattttgatagattttgatataatagatttctacctaga
aaagaaatttatcgtcaactccgtttgttagaacagcttccattgagtctctgcacctat
ccc-----ttttttctcgtcgctttcttaactgaactttcccttgttttcgtaaagcagg
atttggctcaggattgcccattgtgaattccagggtttctctgaatttgaaagttttcac
ttgttaagtttccataccaaggctcaatccaattaagtccgtagcgattagctgtggatt
ctgatatccgccattttttctagta----ttagtatatagaaatcagaggtgctcttggc
tcgacatcgtttgttctattccactagaatccattgtttgggggatccctcggagaggat
ttgatgatgtaaatagtacatgatggagctcgagttgattcatttttcaggggcaagtat
ctaaggttagtggagattaataagttataataacttcgtaagtaaacttttgatagagaa
attgaaaggatccaattcgagcacggttcaaaagagtcaaaatttgtaggaattggttaa
acttttttgaccaaaagtgtatcctatggtaataaaattcaccttttatttttatgattc
ttttagataaagaaaaaatggtatgttgctgccattttttgaaacgattaaagatcccga
agtaatgtctaaacccaatgattcaaggaaaagctaaatgattctggaacaagtaaatac
cattttcaaattgtctcaccaattctagtcgactgaagaaaaaaa-taggttc-----ta
aaaaagacgggcaagaaaaggggg-cagagaccgctcaataaatgaaatacc-taatttg
ttttcatttgagttagttgaaagttatccaatttgaggtatgaggttgcaagtacgaaga
gttattattttttttttttt--ctttctgaaaaaaaaaaaaaa------gaataaaatac
cgaaaccctag------tctaatttctaattgatttgataattttattgatctattttac
atcataattttatacataaa--cataattttcaattttagcgagccgtacgaggagaaaa
cttcttatacgttt-ctagggggggg-tgtgttgttcatctatatctatccca
>Lotus_praetermissus_473
ctagctgcggtcgaggctccatctataaatggataatgctccatctatctataaatggat
aaatttggggttttaaaggatacgagttcttgaaagtaaaagagcaatatcaactttgtt
gatattgctcttttactttttttagtattcttcttat-----------ttcttttatact
tcaatattctttagcattgtttatttcaacatgatcggttttatcatttttattttatct
aattttagaggatgagtaagaataaaaaatgataaaat--aaaaagggttcaaaatagaa
ggctgggttattttgacttagtat-----cggggcggatgtagccaaggtgatcaaggcg
acacgaggattttcagtcctctgctctaccagctgagctatcccgaccattcttgacgaa
tcatcttca---------gtttataaaatgacttaagtctatgtcaactaaataaaaaaa
a--ggactttggaaaaactca-----atagt-agt-------aatgattttgtattgtta
atcatcatcattcatatagaaaaata----------------------tta-gtaattag
tttagagaataaaaagg-tccttttggggatagagggacttgaaccctcacgatttttaa
agtcgacggattttcctcttactcaaaatttcattagtgtcgtattgacatgtagaatgg
gactctatctttattctcgtttaattagttcttttcaaa--------------agatcta
tcagaactacgatggagtgagtgatttgatcaatgaatattctattttttc-ttcaactt
tgaattttattttcttaacatcgatcatttgagatgcaaatattcacaaatcgaataaat
att-agagtcttcgttaatcaattgaaat------actatttt------------aatac
atatat----atatgtattgaaacatatacacaaatatata------tctgttttttctc
ctcgatcctttctcgaactctaattttgatagattttgatataatagatttctacctaga
aaagaaatttatcgtcaactccgtttgttagaacagcttccattgagtctctgcacctat
ccc-----ttttttctcgtcgctttcttaaccgaactttcccttgttttcgtaaagcagg
atttggctcaggattgcccattgtgaattccagggtttctctgaatttgaaagttttcac
ttgttaagtttccataccaaggctcaatccaattaagtccgtagcgattagctgtggatt
ctgatatccgccattttttctagta----ttagtatatagaaatcagaggtgctcttggc
tcgacatcgtttgttctattccactagaatccattgtttgggggatccctcggagaggat
ttgatgatgtaaatagtacatgatggagctcgagttgattcatttttcaggggcaagtat
ctaaggttagtggagattaataagttataataacttcgtaagtaaacttttgatagagaa
attgaaaggatccaattcgagcacggttcaaaagagtcaaaatttgtaggaattggttaa
acttttttgaccaaaagtgtatcctatggtaataaaattcaccttttatttttatgattc
ttttagataaagaaaaaatggtatgttgctgccattttttgaaacgattaaagatcccga
agtaatgtctaaacccaatgattcaaggaaaagctaaatgattctggaacaagtaaatac
cattttcaaattgtctcaccaattctagtcgactgaagaaaaaaa-taggttc-----ta
aaaaagacgggcaagaaaaggggg-cagagaccgctcaataaatgaaatacc-taatttg
ttttcatttgagttagttgaaagttatccaatttgaggtatgaggttgcaagtacgaaga
gttattattttttttttttt--ctttctgaaaaaaaaaaaaa-------gaataaaatac
cgaaaccctag------tctaatttctaattgatttgataattttattgatctattttac
atcataattttatacataaa--cataattttcaattttagcgagccgtacgaggagaaaa
cttcttatacgttt-ctagggggggg-tgtgttgttcatctatatctatccca
>Lotus_praetermissus_POY
ctagctgcggtcgaggctccatctataaatggataatgctccatctatctataaatggat
aaatttggggttttaaaggatacgagttcttgaaagtaaaagagcaatatcaactttgtt
gatattgctcttttactttttttagtattcttcttat-----------ttcttttatact
tcaatattctttagcattgtttatttcaacatgatcggttttatcatttttattttatct
aattttagaggatgagtaagaataaaaaatgataaaat--aaaaagggttcaaaatagaa
ggttgggttattttgacttagtat-----cggggcggatgtagccaagtggatcaaggcg
acacgaggattttcagtcctctgctctaccagctgagctatcccgaccattcttgacgaa
tcatcttca---------gtttataaaatgacttaagtctatgtcaactaaataaaaaaa
a--ggactttggaaaaactca-----atagt-agt-------aatgattttgtattgtta
atcatcatcattcatatagaaaaata----------------------tta-gtaattag
tttagagaataaaaagg-tccttttggggatagagggacttgaaccctcacgatttttaa
agtcgacggattttcctcttactcaaaatttcattagtgtcgtattgacatgtagaatgg
gactctatctttattctcgtttaattagttcttttcaaa--------------agatcta
tcagaactacgatggagtgagtgatttgatcaatgaatattctattttttc-ttcaactt
tgaattttattttcttaacatcgatcatttgagatgcaaatattcacaaatcgaataaat
att-agagtcttcgttaatcaattgaaat------aatatttt------------aatac
atatat--atatatgtattgaaacatatacacaaatatata------tctgttttttctc
ctcgatcctttctcgaactctaattttgatagattttgatataatagatttctacctaga
aaagaaatttatcgtcaactccgtttgttagaacagcttccattgagtctctgcacctat
ccc-----ttttttctcgtcgctttcttaactgaactttcccttgttttcgtaaagcagg
atttggctcaggattgcccattgtgaattccagggtttctctgaatttgaaagttttcac
ttgttaagtttccataccaaggctcaatccaattaagtccgtagcgattagctgtggatt
ctgatatccgccattttttctagta----ttagtatatagaaatcagaggtgctcttggc
tcgacatcgtttgttctattccactagaatccattgtttgggggatccctcggagaggat
ttgatgatgtaaatagtacatgatggagctcgagttgattcatttttcaggggcaagtat
ctaaggttagtggagattaataagttataataacttcgtaagtaaacttttgatagagaa
attgaaaggatccaattcgagcacggttcaaaagagtcaaaatttgtagtaattggttaa
acttttttgaccaaaagtgtatcctatggtaataaaattcaccttttatttttatgattc
ttttagataaagaaaaaatggtatgttgctgccattttttgaaacgattaaagatcccga
agtaatgtctaaacccaatgattcaaggaaaagctaaatgattctggaacaagtaaatac
cattttcaaattgtctcaccaattctagtcgactgaagaaaaaaa-taggttc-----ta
aaaaagacgggcaagaaaaggggg-cagagaccgctcaataaatgaaatacc-taatttg
ttttcatttgagttagttgaaagttatccaatttgaggtatgaggttgcaagtacgaaga
gttattattttttttttttt--ctttctgaaaaaaaaaaaaan------gaataaaatac
cgaaaccctag------tctaatttctaattgatttgataattttattgatctattttac
atcataattttatacataaa--cataattttcaattttagcgagccgtacgaggagaaaa
cttcttatacgttt-ctagggggggg-tgtgttgttcatctatatctatccca
>Lotus_praetermissus_Stn6n
ctagctgcggtcgaggctccatctataaatggataatgctccatctatctataaatggat
aaatttggggttttaaaggatacgagttcttgaaagtaaaagagcaatatcaactttgtt
gatattgctcttttactttttttagtattcttcttat-----------ttcttttatact
tcaatattctttagcattgtttatttcaacatgatcggttttatcatttttattttatct
aattttagaggatgagtaagaataaaaaatgataaaat--aaaaagggttcaaaatagaa
ggctgggttattttgacttagtat-----cggggcggatgtagccaagtggatcaaggcg
acacgaggattttcagtcctctgctctaccagctgagctatcccgaccattcttgacgaa
tcatcttca---------gtttataaaatgacttaagtctatgtcaactaaataaaaaaa
a--ggactttggaaaaactca-----atagt-agt-------aatgattttgtattgtta
atcatcatcattcatatagaaaaata----------------------tta-gtaattag
tttagagaataaaaagg-tccttttggggatagagggacttgaaccctcacgatttttaa
agtcgacggattttcctcttactcaaaatttcattagtgtcgtattgacatgtagaatgg
gactctatctttattctcgtttaattagttcttttcaaa--------------agatcta
tcagaactacgatggagtgagtgatttgatcaatgaatattctattttttc-ttcaactt
tgaattttattttcttaacatcgatcatttgagatgcaaatattcacaaatcgaataaat
att-agagtcttcgttaatcaattgaaat------actatttt------------aatac
atatat----atatgtattgaaacatatacacaaatatata------tctgttttttctc
ctcgatcctttctcgaactctaattttgatagattttgatataatagatttctacctaga
aaagaaatttatcgtcaactccgtttgttagaacagcttccattgagtctctgcacctat
ccc-----ttttttctcgtcgctttcttaaccgaactttcccttgttttcgtaaagcagg
atttggctcaggattgcccattgtgaattccagggtttctctgaatttgaaagttttcac
ttgttaagtttccataccaaggctcaatccaattaagtccgtagcgattagctgtggatt
ctgatatccgccattttttctagta----ttagtatatagaaatcagaggtgctcttggc
tcgacatcgtttgttctattccactagaatccattgtttgggggatccctcggagaggat
ttgatgatgtaaatagtacatgatggagctcgagttgattcatttttcaggggcaagtat
ctaaggttagtggagattaataagttataataacttcgtaagtaaacttttgatagagaa
attgaaaggatccaattcgagcacggttcaaaagagtcaaaatttgtaggaattggttaa
acttttttgaccaaaagtgtatcctatggtaataaaattcaccttttatttttatgattc
ttttagataaagaaaaaatggtatgttgctgccattttttgaaacgattaaagatcccga
agtaatgtctaaacccaatgattcaaggaaaagctaaatgattctggaacaagtaaatac
cattttcaaattgtctcaccaattctagtcgactgaagaaaaaaa-taggttc-----ta
aaaaagacgggcaagaaaaggggg-cagagaccgctcaataaatgaaatacc-taatttg
ttttcatttgagttagttgaaagttatccaatttgaggtatgaggttgcaagtacgaaga
gttattattttttttttttt--ctttctgaaaaaaaaaaaaa-------gaataaaatac
cgaaaccctag------tctaatttctaattgatttgataattttattgatctattttac
atcataattttatacataaa--cataattttcaattttagcgagccgtacgaggagaaaa
cttcttatacgttt-ctagggggggg-tgtgttgttcatctatatctatccca
>Lotus_praetermissus_TH4
ctagctgcggtcgaggctccatctataaatggataatgctccatctatctataaatggat
aaatttggggttttaaaggatacgagttcttgaaagtaaaagagcaatatcaactttgtt
gatattgctcttttactttttttagtattcttcttat-----------ttcttttatact
tcaatattctttagcattgtttatttcaacatgatcggttttatcatttttattttatct
aattttagaggatgagtaagaataaaaaatgataaaat--aaaaagggttcaaaatagaa
ggctgggttattttgacttagtat-----cggggcggatgtagccaaggnnnnnnnnnng
acacgaggattttcagtcctctgctctaccagctgagctatcccgaccattcttgacgaa
tcatcttca---------gtttataaaatgacttaagtctatgtcaactaaataaaaaaa
a--ggactttggaaaaactca-----atagt-agt-------aatgattttgtattgtta
atcatcatcattcatatagaaaaata----------------------tta-gtaattag
tttagagaataaaaagg-tccttttggggatagagggacttgaaccctcacgatttttaa
agtcgacggattttcctcttactcaaaatttcattagtgtcgtattgacatgtagaatgg
gactctatctttattctcgtttaattagttcttttcaaa--------------agatcta
tcagaactacgatggagtgagtgatttgatcaatgaatattctattttttc-ttcaactt
tgaattttattttcttaacatcgatcatttgagatgcaaatattcacaaatcgaataaat
att-agagtcttcgttaatcaattgaaat------actatttt------------aatac
atatat----atatgtattgaaacatatacacaaatatata------tctgttttttctc
ctcgatcctttctcgaactctaattttgatagattttgatataatagatttctacctaga
aaagaaatttatcgtcaactccgtttgttagaacagcttccattgagtctctgcacctat
ccc-----ttttttctcgtcgctttcttaaccgaactttcccttgttttcgtaaagcagg
atttggctcaggattgcccattgtgaattccagggtttctctgaatttgaaagttttcac
ttgttaagtttccataccaaggctcaatccaattaagtccgnnnnnattagctgtggatt
ctgatatccgccattttttctagta----ttagtatatagaaatcagaggtgctcttggc
tcgacatcgtttgttctattccactagaatccattgtttgggggatccctcggagaggat
ttgatgatgtaaatagtacatgatggagctcgagttgattcatttttcaggggcaagtat
ctaaggttagtggagattaataagttataataacttcgtaagtaaacttttgatagagaa
attgaaaggatccaattcgagcacggttcaaaagagtcaaaatttgtaggaattggttaa
acttttttgaccaaaagtgtatcctatggtaataaaattcaccttttatttttatgattc
ttttagataaagaaaaaatggtatgttgctgccattttttgaaacgattaaagatcccga
agtaatgtctaaacccaatgattcaaggaaaagctaaatgattctggaacaagtaaatac
cattttcaaattgtctcaccaattctagtcgactgaagaaaaaaa-taggttc-----ta
aaaaagacgggcaagaaaaggggg-cagagaccgctcaataaatgaaatacc-taatttg
ttttcatttgagttagttgaaagttatccaatttgaggtatgaggttgcaagtacgaaga
gttattattttttttttttt--ctttctgaaaaaaaaaaaaa-------gaataaaatac
cgaaaccctag------tctaatttctaattgatttgataattttattgatctattttac
atcataattttatacataaa--cataattttcaattttagcgagccgtacgaggagaaaa
cttcttatacgttt-ctagggggggg-tgtgttgttcatctatatctatccca
>Lotus_praetermissus_TH5
ctagctgcggtcgaggctccatctataaatggataatgctccatctatctataaatggat
aaatttggggttttaaaggatacgagttcttgaaagtaaaagagcaatatcaactttgtt
gatattgctcttttactttttttagtattcttcttat-----------ttcttttatact
tcaatattctttagcattgtttatttcaacatgatcggttttatcatttttattttatct
aattttagaggatgagtaagaataaaaaatgataaaat--aaaaagggttcaaaatagaa
ggctgggttattttgacttagtat-----cggggcggatgtagccaaggtgatcaaggcg
acacgaggattttcagtcctctgctctaccagctgagctatcccgaccattcttgacgaa
tcatcttca---------gtttataaaatgacttaagtctatgtcaactaaataaaaaaa
a--ggactttggaaaaactca-----atagt-agt-------aatgattttgtattgtta
atcatcatcattcatatagaaaaata----------------------tta-gtaattag
tttagagaataaaaagg-tccttttggggatagagggacttgaaccctcacgatttttaa
agtcgacggattttcctcttactcaaaatttcattagtgtcgtattgacatgtagaatgg
gactctatctttattctcgtttaattagttcttttcaaa--------------agatcta
tcagaactacgatggagtgagtgatttgatcaatgaatattctattttttc-ttcaactt
tgaattttattttcttaacatcgatcatttgagatgcaaatattcacaaatcgaataaat
att-agagtcttcgttaatcaattgaaat------actatttt------------aatac
atatat----atatgtattgaaacatatacacaaatatata------tctgttttttctc
ctcgatcctttctcgaactctaattttgatagattttgatataatagatttctacctaga
aaagaaatttatcgtcaactccgtttgttagaacagcttccattgagtctctgcacctat
ccc----tttttttctcgtcgctttcttaaccgaactttcccttgttttcgtaaagcagg
atttggctcaggattgcccattgtgaattccagggtttctctgaatttgaaagttttcac
ttgttaagtttccataccaaggctcaatccaattaagtccgtannnattagctgtggatt
ctgatatccgccattttttctagta----ttagtatatagaaatcagaggtgctcttggc
tcgacatcgtttgttctattccactagaatccattgtttgggggatccctcggagaggat
ttgatgatgtaaatagtacatgatggagctcgagttgattcatttttcaggggcaagtat
ctaaggttagtggagattaataagttataataacttcgtaagtaaacttttgatagagaa
attgaaaggatccaattcgagcacggttcaaaagagtcaaaatttgtaggaattggttaa
acttttttgaccaaaagtgtatcctatggtaataaaattcaccttttatttttatgattc
ttttagataaagaaaaaatggtatgttgctgccattttttgaaacgattaaagatcccga
agtaatgtctaaacccaatgattcaaggaaaagctaaatgattctggaacaagtaaatac
cattttcaaattgtctcaccaattctagtcgactgaagaaaaaaa-taggttc-----ta
aaaaagacgggcaagaaaaggggg-cagagaccgctcaataaatgaaatacc-taatttg
ttttcatttgagttagttgaaagttatccaatttgaggtatgaggttgcaagtacgaaga
gttattattttttttttttt--ctttctgaaaaaaaaaaaaa-------gaataaaatac
cgaaaccctag------tctaatttctaattgatttgataattttattgatctattttac
atcataattttatacataaa--cataattttcaattttagcgagccgtacgaggagaaaa
cttcttatacgttt-ctagggggggg-tgtgttgttcatctatatctatccca
>Lotus_praetermissus_TH6
ctagctgcggtcgaggctccatctataaatggataatgctccatctatctataaatggat
aaatttggggttttaaaggatacgagttcttgaaagtaaaagagcaatatcaacaaagtt
gatattgctcttttactttttttagtattcttcttat-----------ttcttttatact
tcaatattctttagcattgtttatttcaacatgatcggttttatcatttttattttatct
aattttagaggatgagtaagaataaaaaatgataaaat--aaaaagggttcaaaatcgaa
ggttgggttattttgacttagtat-----cggggcggatgtagccaaggtgatcaaggcg
acacgaggattttcagtcctctgctctaccagctgagctatcccgaccattcttgacgaa
tcatcttca---------gtttataaaatgacttaagtctatgtcaactaaataaaaaaa
a--ggactttggaaaaactca-----atagt-agt-------aatgattttgtattgtta
atcatcatcattcatatagaaaaata----------------------tta-gtaattag
tttagagaataaaaagg-tccttttggggatagagggacttgaaccctcacgatttttaa
agtcgacggattttcctcttactcaaaatttcattagtgtcgtattgacatgtagaatgg
gactctatctttattctcgtttaattagttcttttcaaa--------------agatcta
tcagaactacgatggagtgagtgatttgatcaatgaatattctattttttc-ttcaactt
tgaattttattttcttaacatcgatcatttgagatgcaaatattcacaaatcgaataaat
att-agagtcttcgttaatcaattgaaat------aatatttt------------aatac
atatat----atatgtattgaaacatatacacaaatatata------tctgttttttctc
ctcgatcctttctcgaactctaattttgatagattttgatataatagatttctacctaga
aaagaaatttatcgtcaactccgtttgttagaacagcttccattgagtctctgcacctat
ccc----tttttttctcgtcgctttcttaactgaactttcccttgttttcgtaaagcagg
atttggctcaggattgcccattgtgaattccagggtttctctgaatttgaaagttttcac
ttgttaagtttccataccaaggctcaatccaattaagtccgtagcgattagctgtggatt
ctgatatccgccattttttctagta----ttagtatatagaaatcagaggtgctcttggc
tcgacatcgtttgttctattccactagaatccattgtttgggggatccctcggagaggat
ttgatgatgtaaatagtacatgatggagctcgagttgattcatttttcaggggcaagtat
ctaaggttagtggagattaataagttataataacttcgtaagtaaacttttgatagagaa
attgaaaggatccaattcgagcacggttcaaaagagtcaaaatttgtaggaattggttaa
acttttttgaccaaaagtgtatcctatggtaataaaattcaccttttatttttatgattc
ttttagataaagaaaaaatggtatgttgctgccattttttgaaacgattaaagatcccga
agtaatgtctaaacccaatgattcaaggaaaagctaaatgattctggaacaagtaaatac
cattttcaaattgtctcaccaattctagtcgactgaagaaaaaaa-taggttc-----ta
aaaaagacgggcaagaaaaggggg-cagagaccgctcaataaatgaaatacc-taatttg
ttttcatttgagttagttgaaagttatccaatttgaggtatgaggttgcaagtacgaaga
gttattattttttttttttt--ctttctgaaaaaaaaaaaaaa------gaataaaatac
cgaaaccctag------tctaatttctaattgatttgataattttattgatctattttac
atcataattttatacataaa--cataattttcaattttagcgagccgtacgaggagaaaa
cttcttatacgttt-ctagggggggg-tgtgttgttcatctatatctatccca
>Lotus_praetermissus_TH7
ctagctgcggtcgaggctccatctataaatggataatgctccatctatctataaatggat
aaatttggggttttaaaggatacgagttcttgaaagtaaaagagcaatatcaactttgtt
gatattgctcttttactttttttagtattcttcttat-----------ttcttttatact
tcaatattctttagcattgtttatttcaacatgatcggttttatcatttttattttatct
aattttagaggatgagtaagaataaaaaatgataaaat--aaaaagggttcaaaatagaa
ggttgggttattttgacttagtat-----cggggcggatgtagccaaggtgatcaaggcn
nnnnnnngattttcagtcctctgctctaccagctgagctatcccgaccattcttgacgaa
tcatcttca---------gtttataaaatgacttaagtctatgtcaactaaataaaaaaa
a--ggactttggaaaaactca-----atagt-agt-------aatgattttgtattgtta
atcatcatcattcatatagaaaaata----------------------tta-gtaattag
tttagagaataaaaagg-tccttttggggatagagggacttgaaccctcacgatttttaa
agtcgacggattttcctcttactcaaaatttcattagtgtcgtattgacatgtagaatgg
gactctatctttattctcgtttaattagttcttttcaaa--------------agatcta
tcagaactacgatggagtgagtgatttgatcaatgaatattctattttttc-ttcaactt
tgaattttattttcttaacatcgatcatttgagatgcaaatattcacaaatcgaataaat
att-agagtcttcgttaatcaattgaaat------aatatttt------------aatac
atatat----atatgtattgaaacatatacacaaatatata------tctgttttttctc
ctcgatcctttctcgaactctaattttgatagattttgatataatagatttctacctaga
aaagaaatttatcgtcaactccgtttgttagaacagcttccattgagtctctgcacctat
ccc-----ttttttctcgtcgctttcttaactgaactttcccttgttttcgtaaagcagg
atttggctcaggattgcccattgtgaattccagggtttctctgaatttgaaagttttcac
ttgttaagtttccataccaaggctcaatccaattaagtccgtagnnattagctgtggatt
ctgatatccgccattttttctagta----ttagtatatagaaatcagaggtgctcttggc
tcgacatcgtttgttctattccactagaatccattgtttgggggatccctcggagaggat
ttgatgatgtaaatagtacatgatggagctcgagttgattcatttttcaggggcaagtat
ctaaggttagtggagattaataagttataataacttcgtaagtaaacttttgatagagaa
attgaaaggatccaattcgagcacggttcaaaagagtcaaaatttgtaggaattggttaa
acttttttgaccaaaagtgtatcctatggtaataaaattcaccttttatttttatgattc
ttttagataaagaaaaaatggtatgttgctgccattttttgaaacgattaaagatcccga
agtaatgtctaaacccaatgattcaaggaaaagctaaatgattctggaacaagtaaatac
cattttcaaattgtctcaccaattctagtcgactgaagaaaaaaa-taggttc-----ta
aaaaagacgggcaagaaaaggggg-cagagaccgctcaataaatgaaatacc-taatttg
ttttcatttgagttagttgaaagttatccaatttgaggtatgaggttgcaagtacgaaga
gttattcttttttttttttt--ctttctgaaaaaaaaaaaa--------gaataaaatac
cgaaaccctag------tctaatttctaattgatttgataattttattgatctattttac
atcataattttatacataaa--cataattttcaattttagcgagccgtacgaggagaaaa
cttcttatacgttt-ctagggggggg-tgtgttgttcatctatatctatccca
>Lotus_rectus_401
ctagctgcggtcgaggctccatctataaatggataatgctccgtctatctataaatggat
aaattttgggttttaaaggatacgagttcttgaaagtaaaagagcaatatcaactttgtt
gatattgctcttttactttttttagtattcttcttat-----------ttattttatact
tcaatattctttagcattgtttatttcaacatgatcggttttatcatttttattttatct
aattttagaggatgagtaagaataaaaaatgataaaat--aaaaaggggtcaaaatagaa
ggctgggtgattttgacttagtat-----cggggcggatgtagccaagtggatcaaggcn
nnnnnnnnnnnnnnnnncctctgctctaccagctgagctatcccgaccattcttgacgaa
tcatcttca---------gtttataaaatgacttaagtctatgtcaactaaataaaaaaa
a--ggactttggaaaaactca-----atagttagt-------aatgattatgtattgtta
atcatcatcattcatatagaaaaaaa----------------------tga-gtaattag
tttcgagaataaaaagg-tccttttggggatagagggacttgaaccctcacgatttttaa
agtcgacggattttcctcttactcaaaatttcattagtgtcgtattgacatgtagaatgg
gactctatctttattctcgtttgattagttcttttcaaa--------------agatcta
tcagaactacgatggagtgagtgatttgttcaatgaatattctattttttc-ttcaactt
tgaatttgattttcttaacatcgatcatttgagatgcaaatattcacaaatcgaataaat
att-agagtcttcgttaatcaattgaaat------actatttt------------aatat
atatat----atatgtattgaaacatatacacaaatatata------tctgttttttctc
ctcgatcctttctcgaactctaattttcatagattttgatagaatagatttctacctaga
aaagaaattgatcgtcaactccgtttgttagaacagcttccattgagtctctgcacctat
ccc------ttttt-----cgctttcttaactgaactttcccttgttttcgtaaagcagg
atttggctcaggattgcccattgtgaattccagggtttctctgaatttgaaagttttcac
ttgnnnnnnnnnnnnnnnnnnnnnnnnnnnnnnnnnnnnnnnnnnnattagctgtggatt
ctgatatccgccattttttctagta----ttagtatatagaaatcagaggtgctcttggc
tcgacatcgtttgttctattccactagaatccattgtttgggggatccctcggagaggat
ttgatgatgtaaatagtacatgatggagctcgagttgattcatttttcaggggcaagtat
ctaaggttagtggagattaataagttagaataacttcgtaagtaaacttttgatagagaa
attgaaaggatccaattcgagcacggttcaaaagagtcaaaatttgtaggaattggtaaa
acttttttgaccaaaagtgtatcctatggtaataaaattcaccttttatttttatgattc
ttttagataaagaaaaaatggtatgttgctgccattttttgaaacgattaaagatcccga
agtaatgtctaaacccaatgattcaaggaaaagctaaatgattctggaacaagtaaatac
cattttcgaattgtctcaccaattctagtcgactgaagaaaaaaa-taggttc-----ta
aaaaagacgggcaagaaaagggag-cagagaccactcaataaatgaaatacc-taatttg
ttttcatttgagttagttgaaagttatccaatttgaggtatgaggttgcaagtacaaaga
gttattctttttttt-------ctttctgaaaaaaaaaaa---------gaataaaatac
cgaaaccctag-------------tctaattgattttataattttattgatctattttac
atcataattttatacataaa--cataattttcaattttagcgagccgtacgaggagaaaa
cttcttatacgttttctagggggggg-tgtgttgttcatctatatctatccca
>Lotus_rectus_REC1
ctagctgcggtcgaggctccatctataaatggataatgctccgtctatctataaatggat
aaatttggggttttaaaggatacgagttcttgaaagtaaaagagcaatatcaac---gtt
gatattgctcttttactttttttagtattcttcttat-----------ttagtttatact
tcaatattctttagcattgtttatttcaacatgatcggttttatcatttttattttatct
aattttagaggatgagtaagaataaaaaatgataaaa--aaaaaaggggtcaaaatagaa
ggctgggtgattttgacttagtat-----cggggcggatgtagccaagtggatcaaggcg
acacgaggattttcagtcctctgctctaccagctgagctatcccgaccattcttgacgaa
tcatcttca---------gtttataaaatgacttaagtctctgtcaactaaataaaaaaa
a--ggactttggaaaaactca-----atagttagt-------aatgattatgtattgtta
atcatcatcattcatatagaaaaaaa----------------------tta-gtaattag
tttagagaataaaaagg-tccttttggggatagagggacttgaaccctcacgatttttaa
agtcgacggattttcctcttactcaaaatttcattagtgtcgtattgacatgtagaatgg
gactctatctttattctcgtttgattagttcttttcaaa--------------agatcta
tcagaactacgatggagtgagtgatttgttcaatgaatattctattttttc-ttcaactt
tgaatttgattttcttaacatcgatcatttgagatgcaaatattcacaaatcgaataaat
att-agagtcttcattaatcaattgaaat------actatttt------------catac
atatatatatatatgtattgaaacatatacacaaatatata------tctgttttttctc
ctcgatcctttctcgaactctaattttgatagattttgatagaatagatttctacctaga
aaagaaatttatcgtcaactccgtttgttagaacagcttccattgagtctctgcacctat
ccc-----ttttttctcgtcgctttcttaactgaactttcccttgttttcgtaaagcagg
atttggctcaggattgcccattgtgaattccagggtttctctgaatttgaaagttttcac
ttgttaagtttccataccaaggctcaatccaattaagtccgtagcgattagctgtggatt
ctgatatccgccattttttctagta----ttagtatatagaaatcagaggtgctcttgac
tcgacatcgtttgttctattccactagaatccattgtttgggggatccttcggagaggat
ttgatgatgtaaatagtacatgatggagctcgagttgattcatttttcaggggcaagtat
ctaaggttagtggagattaataagttagaataacttcgtaagtaaacttttgatagagaa
attgaaaggatccaattcgagcacggttcaaaagagtcaaaatttgtaggaattggtaaa
acttttttgaccaaaagtgtatcctatggtaataaaattcaccttttatttttatgattc
ttttagataaagaaaaaatggtatgttgctgccattttttgaaacgattaaagatcccga
agtaatgtctaaacccaatgattcaaggaaaagctaaatgattctggaacaagtaaatac
cattttcgaattgtctcaccaattctagtcgactgaagaaaaaaa-taggttc-----ta
aaaaagacgggcaagaaaaggggg-cagagaccactcaataaatgaaatacc-taatttg
ttttcatttgagttagttgaaagttatccaatttgaggtatgaggttgcaagtacgaaga
gttattctttttttt-------ctttctgaaaaaaaaa-----------gaataaaatac
cgaaaccctag-------------tctaattgattttataattttattgatctattttac
atcataattttatacataaa--cataattttcaattttagcgagccgtacgaggagaaaa
cttcttatacgttt-ctagggggggggtgtgttgttcatctatatctatccca
>Lotus_rectus_TH1
ctagctgcggtcgaggctccatctataaatggataatgctccgtctatctataaatggat
aaattttgggttttaaaggatacgagttcttgaaagtaaaagagcaatatcaactttgtt
gatattgctcttttactttttttagtattcttcttat-----------ttattttatact
tcaatattctttagcattgtttatttcaacatgatcggttttatcatttttattttatct
aattttagaggatgagtaagaataaaaaatgataaaat--aaaaaggggtcaaaatagaa
ggctgggtgattttgacttagtat-----cggggcggatgtagccaagtggatcaaggcg
acacgaggattttcagtcctctgctctaccagctgagctatcccgaccattcttgacgaa
tcatcttca---------gtttataaaatgacttaagtctatgtcaactaaataaaaaaa
a--ggactttggaaaaactca-----atagttagt-------aatgattatgtattgtta
atcatcatcattcatatagaaaaaaa----------------------tga-gtaattag
tttcgagaataaaaagg-tccttttggggatagagggacttgaaccctcacgatttttaa
agtcgacggattttcctcttactcaaaatttcattagtgtcgtattgacatgtagaatgg
gactctatctttattctcgtttgattagttcttttcaaa--------------agatcta
tcagaactacgatggagtgagtgatttgttcaatgaatattctattttttc-ttcaactt
tgaatttgattttcttaacatcgatcatttgagatgcaaatattcacaaatcgaataaat
att-agagtcttcgttaatcaattgaaat------actatttt------------aatat
atatat----atatgtattgaaacatatacacaaatatata------tctgttttttctc
ctcgatcctttctcgaactctaattttcatagattttgatagaatagatttctacctaga
aaagaaattgatcgtcaactccgtttgttagaacagcttccattgagtctctgcacctat
ccc------ttttt-----cgctttcttaactgaactttcccttgttttcgtaaagcagg
atttggctcaggattgcccattgtgaattccagggtttctctgaatttgaaagttttcac
ttgttaagtttccataccaaggctcaatccaattaannnnnnnnnnattagctgtggatt
ctgatatccgccattttttctagta----ttagtatatagaaatcagaggtgctcttggc
tcgacatcgtttgttctattccactagaatccattgtttgggggatccctcggagaggat
ttgatgatgtaaatagtacatgatggagctcgagttgattcatttttcaggggcaagtat
ctaaggttagtggagattaataagttagaataacttcgtaagtaaacttttgatagagaa
attgaaaggatccaattcgagcacggttcaaaagagtcaaaatttgtaggaattggtaaa
acttttttgaccaaaagtgtatcctatggtaataaaattcaccttttatttttatgattc
ttttagataaagaaaaaatggtatgttgctgccattttttgaaacgattaaagatcccga
agtaatgtctaaacccaatgattcaaggaaaagctaaatgattctggaacaagtaaatac
cattttcgaattgtctcaccaattctagtcgactgaagaaaaaaa-taggttc-----ta
aaaaagacgggcaagaaaagggag-cagagaccactcaataaatgaaatacc-taatttg
ttttcatttgagttagttgaaagttatccaatttgaggtatgaggttgcaagtacaaaga
gttattctttttttt-------ctttctgaaaaaaaaa-----------gaataaaatac
cgaaaccctag-------------tctaattgattttataattttattgatctattttac
atcataattttatacataaa--cataattttcaattttagcgagccgtacgaggagaaaa
cttcttatacgttt-ctagggggggggtgtgttgttcatctatatctatccca
>Lotus_sanguineus_940
ctagctgcggtcgaggctccatctataaatggataatgctccatctatctataaatggat
aaattgggggttttaaaggatacgagttcttgaaagtaaaagagcaatatcaac---gtt
gatattgctcttttactttttttagtattcttctttt-----------ttattttatact
tcaatattctttagcattgtttatttcaacatgatcggttttatcatttttattttatct
aattttagaggatgagtaagaataaaaaatgataaaat--aaaaaggggtcaaaatagaa
ggctgggtgattttgacttagtat-----cggggcggacgtagccaagtggatcaaggcg
acacgaggattttcagtcctctgctctaccagctgagctatcccgaccattcttgacgaa
tcatcttca---------gtttataaaatgacttaagtctatgtcaactaaataaaaaaa
---ggactttggaaaaactca-----atagt-agttagtagtaatgattatgtattgtta
atcatcatcattcatatagaaaaaaaa---------------------tta-gtaattag
tttagagaataaaaagg-tccttttggggatagagggacttgaaccctcacgatttttaa
agtcgacggattttcctcttactcaaaatttcattagtgtcgtattgacatgtagaatgg
gactctatctttattctcgtttgattagttcttttcaaa--------------agatcta
tcagaactacgatggagtgagtgatttgatcaatgaatattctattttttc-ttcaactt
tgaatttgattttcttaacatcgatcatttgagatgcaaatattcacaaatcgaataaat
att-agagtcttcgttaatcaattgaaattgaaatactatttt------------aatac
atatat--------gtattgaaacatatacacaaatatata------tctattttttctc
ctcgatcctttctcgaactctaattttgataga----------atggatttctacctaga
aaagaaatttatcgtcaactccgtttgttagaacagcttccattgagtctctgcacctat
ccc-----ttttttctcgtccctttcttaactgaactttcccttgttttcgtaaagcagg
atttggctcaggattgcccattgtgaattccagggtttctctgaatttgaaagttttcac
ttgttaagtttccataccaaggctcaatccaattaagtccgtannnattagctgtggatt
ctgatatccgccattttttctagta----ttagtatatagaaatcggaggtgctcttggc
tcgacatcgtttgttctattccactagaatccattgtttgggggatccctcggagaggat
--------gtaaatagtacatgaaggagctcgagttgattcatttttcaggggcaagtat
ctaaggttagtggagattaataagttagaataacttcgtaagtaaatttttgatagagaa
attgaaaggatccaattcgagcacggttcaaaagagtcaaaatttgtaggaattggtcaa
atttttttgaccaaaagtgtatcctatggtaataaaattcaccttttatttttatgattc
ttttagataaagaaaaaatggtatgttgctgccattttttgaaacgattaaagatcccga
agtaatgtctaaacccaatgattcaaggaaaagctaaatgattctggaacaagtaaatac
cattttcaaattgtctcaccaattctagtcgactgaagaaaaaaa-taggttcggttcta
aaaaagacgggcaagaaaaggggg-cagagaccgctcaataaatgaaatacc-taatttg
ttttcatttgagttagttgaaagttatccaatttgaggtatgaggttgcaagtacgaaga
gttattctttttttttt-----ctttctgaaaaaaaaaaa---------gaataaaatac
cgaaaccctag-------------tctaattgatttgataatttt-ttgatctattttac
atcataattttatacataaa--cataattttcaattttagcgagccgtacgaggagaaaa
cttcttatacgttt-ctagggggggg-tgtgttgttcatctatatctatccca
>Lotus_spectabilis_SPEC
ctagctgcggtcgaggctccatctataaatggataatgccccatctatctataaatggat
aaatttttggttttaaaggatacgagttcttgaaagtaaaagagcaatatcaac---gtt
gatattgctcttttactttttttagtattcttcttat-----------ttattttatact
tcaatattctttagcattgtttatttcaacatgatcagttttatcattttgattttatct
aattttagaggatgagtaagaatagaaaataataaaat--aaaaaggggtcaaaatag--
--ctggatgattttgacttagtat-----cggggcggatgtagccaagtggatcaaggcg
acacgaggattttcagtcctctgctctaccagctgagctatcccgaccattcttgacgaa
tcatcttca---------gtttcgaaaattacttaagtctatgtcaactaaatcaaaaaa
---ggactttggaaaaactca-----atagt-agt-------aatgattatgtattgtta
at------cattcatatagaaaaaaaa---------------------tta-gtaattag
tttagagaataaaaagg-tccttttggggatagagggacttgaaccctcacgattttaaa
agtcgacggattttcctcttactcaaaatttcattagtgtcgtattgacatgtagaatgg
gactctatctttattctcgtttgattagttcttttcaaa--------------agatcta
tcagaactacgatggagtgagtgatttgatcaattaatattctattttttc-ttcaactt
tgaatttgattttcttaacatcgatcatttgagatgcaaatattcacaaatcgaataaat
att-agagtcttcattaatcaattgaaat------actatttt-------------atac
atatat--------gtattgaaacatatacacaaatatatatatatatct--tttttctc
ctcgatcctttctcgaactctaattttgatagattttgatagaatagatttctacctaga
aaagaaatgtatcgtcaactccgtttgttagaacagcttccattgagtctctgcacctat
ccttttttttttttctcgtcgctttcttaactgaactttcccttgttttcgtaaagcagg
atttggctcaggattgcccattgtgaattccagggtttctctgaatttgaaagttttcac
ttgttaagtttccataccaaggctcaatccaattaagtccgtagcgattagctgtggatt
ctgacatccgccattttttctagta----ttagtatatagaaatcagagatgctcttggc
tcgacatcgtttgttctattccactagaatccattgtttgggggatccctcggagaggat
ttgatgatgtaaatagtacatgatggagctcgagttgattcatttttcaggggcaagtat
ctaaggttagtggatattaataagttagaataacttcgtaagtaaacttttgatagagaa
attgaaaggatccaattcgagcacggttcaaaagagtcaaaatttgtgggaattggtcaa
acttttttgaccaaaagtgtatcctatgggaataaaattcaccttttatttgtatgattc
ttttagataaagaaaaaatggtatgttgctgccattttt-gaaacgattaaagatcccga
agtaatgtctaaacccaatgattcaaggaaaagctaaatgattctggaacaagtaaatac
cattttcaaattgtctcaccaattttagtcgactgaagaaaaaaa-taggttc-----ta
aaaaagacgggcaagaaaaggggggcagagaccgctcaataaatgaaataccc-aatttg
ttttcatttgagttagttgaaagttatccaatttgaggtatgaggttgcaagtacgaaga
gttattcttttt----------ctttctgaaaaaaaaaaaaa-------gaataaaatac
cgaaacccta--------------tctaattgatttgataattttatggatctattttac
atcataattttatacataaa--cataattttcaattttagcgagccgtacgaggataaaa
cttcttatacgttt-ctagggggggg-tg--ttgttcatctatatctatccca
>Lotus_strictus_3845
ctagctgcggtcgaggctccatctataaatggataatgctccatctatctataaatggat
aaatttggggttttaaaggatacgagttcttgaaagtaaaagagcaatatcaac---gtt
gatattgctcttttactttttttagtattcttcttat-----------ttattttatact
tcaatattctttagcattgtttatttcaacatgatcggttttctcatttttattttatct
aattttagaggatgagtaagaa-aaaaaatgagaaaa--aaaaaaggggtcaaaatagaa
ggctgggtgattttgacttagtat-----cggggcggatgtagccaagtggatcaaggcg
acacgaggattttcagtcctctgctctaccagctgagctatcccgaccattcttgacgaa
tcatcttca---------gtttataaaatgacttaagtctatgtcaactaaataaaaaaa
a--ggactttggaaaaactca-----atagt-agt-------aatgattatgtattgtta
atcatcatcattcatatagaaaaaaa----------------------tta-gtaattag
tttagagaataaaaagg-tccttttggggatagagggacttgaaccctcacgatttttaa
agtcgacggattttcctcttactcaaaatttcattagtgtcgtattgacatgtagaatgg
gactctatctttattctcgtttgattagttcttttcaaa--------------agatcta
tcagaactacgatggagtgagtgatttgatcaatgaatattctattttttc-ttcaactt
tgaatttgattttcttaacatcgatcatttgagatgcaaatattcacaaatcgaataaat
att-agagtcttcgttaatcaattgaaat------actatttt------------catac
atatat--------gtattgaaacatatacacaaatatata------tctgttttttctc
ctcgatcctttctcgaactctaattttgatagattttgatagaatagatttctacctaga
aaagaaatttatcgtcaactccgtttgttagaacagcttccattgagtctctgcacctat
ccc-----ttttttctcgtcgctttcttaactgaactttcccttgttttcgtaaagcagg
atttggctcaggattgcccattgtgaattccagggtttctctgaatttgaaagttttcac
ttgttaagtttccataccaaggctcaatccaattaagtccgtagcgattagctgtggatt
ctgatatccgccattttttctagta----ttagtatatagaaatcagaggtgctcttggc
tcgacatcgtttgttctattccactagaatccattgtttgggggatccctcggagaggat
ttgatgatgtaaatagtacatgatggagctcgagttgattcatttttcaggggcaagtat
ctaaggttagtggagattaataagttagaataacttcgtaagtaaacttttgatagagaa
attgaaaggatccaattcgagcacggttcaaaagagtcaaaatttgtaggaattggtaaa
acttttttgaccaaaagtgtatcctatggtaataaaattcaccttttatttttatgattc
ttttagataaagaaaaaatggtatgttgctgccattttttgaaacgattaaagatcccga
agtaatgtctaaacccaatgattcaaggaaaagctaaatgattctggaacaagtaaatac
cattttcaaattgtctcaccaattctagtcgactgaagaaaaaaa-taggttc-----ta
aaaaagacgggcaagaaaaggggg-cagagaccgctcaataaatgaaatacc-taatttg
ttttcatttgagttagttgaaagttatccaatttgaggtatgaggttgcaagtacgaaga
gtttttctttttttttt-----ctttctgaaaaaaaaaaa---------gaataaaatac
cgaaaccctag-------------tctaattgatttgataattttattgatctattttac
atcataattttatacataaa--cataattttcaattttagcgagccgtacgaggagaaaa
cttcttatacgttt-ctagggggggg-tgtgttgttcatctatatctatccca
>Lotus_strictus_413
ntagctgcggtcgaggctccatctataaatggataatgctccatctatctataaatggat
aaatttggggttttaaaggatacgagttcttgaaagtaaaagagcaatatcaac---gtt
gatattgctcttttactttttttagtattcttcttat-----------ttattttatact
tcaatattctttagcattgtttatttcaacatgatcggttttctcatttttattttctct
aattttagaggatgagtaaga--aaaaaatgagaaaat--aaaaaggggtcaaaatagaa
ggctggatgattttgacttagtat-----cggggcggatgtagccaagtggatcaaggcg
acacgaggattttcagtcctctgctctaccagctgagctatcccgaccattcttgacgaa
tcatcttca---------gtttataaaatgacttaagtctatgtcaactaaaaaaaaaa-
---ggactttggaaaaactca-----atagt-agt-------aatgattatgtattgtta
atcatcatcattcatatagaaaaaaa----------------------tta-gtaattag
tttagagaataaaaagg-tccttttggggatagagggacttgaaccctcacgatttttaa
agtcgacggattttcctcttactcaaaatttcattagtgtcgtattgacatgtagaatgg
gactctatctttattctcgtttgattagttcttttcaaa--------------agatcta
tcagaactacgatggagtgagtgatttgatcaatgaatattctattttttc-ttcaactt
tgaatttgattttcttaacatcgatcatttgagatgcaaatattcacaaatcgaataaat
att-agagtcttcgttaatcaattgaaat------actatttt------------catac
atatat--------gtattgaaacatatacacaaatatata------tctgttttttccc
ctcgatcctttctcgaactctaattttgatagattttgatagaatagatttctacctaga
aaagaaatttatcgtcaactccgtttgttagaacagcttccattgagtctctgcacctat
ccc-----ttttttctcgtcgctttcttaactgaactttcccttgttttcgtaaagcagg
atttggctcaggattgcccattgtgaattccagggtttctctgaatttgaaagttttcac
ttgttaagtttccataccaaggctcaatccaattaagtccgtagcgattagccgtggatt
ctgatatccgccattttttctagta----ttagtatatagaaatcagaggtgctcttggc
tcgacatcgtttgttctattccactagaatccattgtttgggggatccctcggagaggat
ttgatgatgtaaatagtacatgatggagctcgagttgattcatttttcaggggcaagtat
ctaaggttagtggagattaataagttagaataacttcgtaagtaaacttttgatagagaa
attgaaaggatccaattcgagcacggttcaaaagagtccaaatttgtaggaattggtaaa
acttttttgaccaaaagtgtatcctatggtaataaaattcaccttttatttttatgattc
ttttagataaagaaaaaatggtatgttgctgccattttttgaaacgattaaagatcccga
agtaatgtctaaacccaatgattcaaggaaaagctaaatgattctggaacaagtaaatac
cattttcaaattgtctcaccaattctagtcgactgaagaaaaaaa-taggttc-----ta
aaaaagacgggcaagaaaaggggg-cagagaccgctcaataaatgaaatacc-taatttg
ttttcatttgagttagttgaaagttatccaatttgaggtatgaggttgcaagtacgaaga
gtttttctttttttttt-----ctttctgaaaaaaaaaaa---------gaataaaatac
cgaaaccctagccctag-------tctaattgatttgataattttattgatctattttac
atcataattttatacataaa--cataattttcaattttagcgagccgtacgaggagaaaa
cttcttatacgttt-ctagggggggg-tgtgttgttcatctatatctatccca
>Lotus_subbiflorus_457
ctagctgcggtcgaggctccatctataaatggataatgctccatctatctataaatggat
aaatttggggttttaaaggatacgagttcttgaaagtaaaagagcaatatcaacaaagtt
gatattgctcttttactttttttagtattcttcttat-----------ttattttatact
tcaatattctttagcattgtttatttcaacatgatcggttttatcatttttattttatct
aattttagaggatgagtaagaataaaaaatgataaaat--aaaaagggttcaaaatagaa
ggctgggttattttgacttagtat-----cggggcggatgtagccaagtggatcaaggcg
acacgaggattttcagtcctctgctctaccagctgagctatcccgaccattcttgacgaa
tcatcttca---------gtttataaaatgacttaagtctatgtcaactaaataaaaaaa
aaaggactttggaaaaactca-----atagt-agt-------aatgattatgtattgtta
atcatcatcattcatatagaaaaaaaa---------------------tta-gtaattag
tttagagaataaaaagg-tccttttggggatagagggacttgaaccctcacgatttttaa
agtcgacggattttcctcttactcaaaatttcattagtgtcgtattgacatgtagaatgg
gactctatctttattctcgtttaattagttcttttcaaa--------------agatcta
tcagaactacgatggagtgagtgatttgatcaatgaatattctattttttc-ttcaactt
tgaatttgattttcttaacatcgatcatttgagatgcaaatattcacaaatcgaataaat
att-agagtcttcgttaatcaattgaaat------actatttt------------aatac
atatat----atatgtattgaaacatatacacaaatagata------tctgttttttctc
ctcgatcctttctcgaactctaattttgatagattttgatagaatagatttctacctaga
aaagaaatttatcgtcaactccgtttgttagaacagcttccattgagtctctgcacctat
ccc-----ttttttctcgtcgctttcttaactgaactttcccttgttttcgtaaagcagg
atttggctcaggattgcccattgtgaattccagggtttctctgaatttgaaagttttcac
ttgttaagtttccataccaaggctcaatccaattaagtccgtagcgattagctgtggatt
ctgatatccgccattttttctagta----ttagtatatagaaatcagaggtgctcttggc
tcgacatcgtttgttctattccactagaatccattgtttgggggacccctcggagaggat
ttgatgatgtaaatagtacatgatggagctcgagttgattcatttttcaggggcaagtat
ctaaggttagtggagattaataagttagaataacttcgtaagtaaacttttgatagagaa
attgaaaggatccaattcgagcacggttcaaaagagtcaaaatttgtaggaattggtaaa
acttttttgaccaaaagtgtatcctatggtaataaaattcaccttttattttgatgattc
ttttagataaagaaaaaaaggtatgttgctgccattttttgaaacgattaaagatcccga
agtaatgtctaaacccaatgattcaaggaaaagctaaatgattctggaacaagtaaatac
cattttcaaattgtctcaccaattctagtcgactgaagaaaaaaa-taggttc-----ta
aaaaagacgggcaagaaaaggggg-cagagaccgctcaataaatgaaatacc-taatttg
ttttcatttgagttagttgaaagttatccaatttgaggtatgaggttgcaagtacgaaga
gttattcttttttttttt-----tttcagaaagaaaaaaaaaaaaa---gaataaaatac
cgaaaccctag------tctaatttctaattgatttgataattttattgatctattttac
atcataattttatacataaa--cataattttcaattttagcgagccgtacgaggagaaaa
cttcttatacgttt-ctagggggggg-tgtgttgttcatctatatctatccca
>Lotus_subbiflorus_470
ctagctgcggtcgaggctccatctataaatggataatgctccatctatctataaatggat
aaatttggggttttaaaggatacgagttcttgaaagtaaaagagcaatatcaacaaagtt
gatattgctcttttactttttttagtattcttcttat-----------ttattttatact
tcaatattctttagcattgtttatttcaacatgatcggttttatcatttttattttatct
aattttagaggatgagtaagaataaaaaatgataaaat--aaaaagggttcaaaatagaa
ggctgggttattttgacttagtat-----cggggcggatgtagccaagtggatcaaggcg
acacgaggattttcagtcctctgctctaccagctgagctatcccgaccattcttgacgaa
tcatcttca---------gtttataaaatgacttaagtctatgtcaactaaataaaaaaa
aaaggactttggaaaaactca-----atagt-agt-------aatgattatgtattgtta
atcatcatcattcatatagaaaaaaaa---------------------tta-gtaattag
tttagagaataaaaagg-tccttttggggatagagggacttgaaccctcacgatttttaa
agtcgacggattttcctcttactcaaaatttcattagtgtcgtattgacatgtagaatgg
gactctatctttattctcgtttaattagttcttttcaaa--------------agatcta
tcagaactacgatggagtgagtgatttgatcaatgaatattctattttttc-ttcaactt
tgaatttgattttcttaacatcgatcatttgagatgcaaatattcacaaatcgaataaat
att-agagtcttcgttaatcaattgaaat------actatttt------------aatac
atatat----atatgtattgaaacatatacacaaatagata------tctgttttttctc
ctcgatcctttctcgaactctaattttgatagattttgatagaatagatttctacctaga
aaagaaatttatcgtcaactccgtttgttagaacagcttccattgagtctctgcacctat
ccc-----ttttttctcgtcgctttcttaactgaactttcccttgttttcgtaaagcagg
atttggctcaggattgcccattgtgaattccagggtttctctgaatttgaaagttttcac
ttgttaagtttccataccaaggctcaatccaattaagtccgtagcgattagctgtggatt
ctgatatccgccattttttctagta----ttagtatatagaaatcagaggtgctcttggc
tcgacatcgtttgttctattccactagaatccattgtttgggggacccctcggagaggat
ttgatgatgtaaatagtacatgatggagctcgagttgattcatttttcaggggcaagtat
ctaaggttagtggagattaataagttagaataacttcgtaagtaaacttttgatagagaa
attgaaaggatccaattcgagcacggttcaaaagagtcaaaatttgtaggaattggtaaa
acttttttgaccaaaagtgtatcctatggtaataaaattcaccttttattttgatgattc
ttttagataaagaaaaaaaggtatgttgctgccattttttgaaacgattaaagatcccga
agtaatgtctaaacccaatgattcaaggaaaagctaaatgattctggaacaagtaaatac
cattttcaaattgtctcaccaattctagtcgactgaagaaaaaaa-taggttc-----ta
aaaaagacgggcaagaaaaggggg-cagagaccgctcaataaatgaaatacc-taatttg
ttttcatttgagttagttgaaagttatccaatttgaggtatgaggttgcaagtacgaaga
gttattctttttttttttttt-ctttctgaaaaaaaaaaaaa-------gaataaaatac
cgaaaccctag------tctaatttctaattgatttgataattttattgatctattttac
atcataattttatacataaa--cataattttcaattttagcgagccgtacgaggagaaaa
cttcttatacgttt-ctagggggggg-tgtgttgttcatctatatctatccca
>Lotus_subbiflorus_475
ctagctgcggtcgaggctccatctataaatggataatgctccatctatctataaatggat
aaatttggggttttaaaggatacgagttcttgaaagtaaaagagcaatatcaacaaagtt
gatattgctcttttactttttttagtattcttcttat-----------ttattttatact
tcaatattctttagcattgtttatttcaacatgatcggttttatcatttttattttatct
aattttagaggatgagtaagaataaaaaatgataaaat--aaaaagggttcaaaatagaa
ggctgggttattttgacttagtat-----cggggcggatgtagccaagtggatcaaggcg
acacgaggattttcagtcctctgctctaccagctgagctatcccgaccattcttgacgaa
tcatcttca---------gtttataaaatgacttaagtctatgtcaactaaataaaaaaa
aaaggactttggaaaaactca-----atagt-agt-------aatgattatgtattgtta
atcatcatcattcatatagaaaaaaaa---------------------tta-gtaattag
tttagagaataaaaagg-tccttttggggata-agggacttgaaccctcacgatttttaa
agtcgacggattttcctcttactcaaaatttcattagtgtcgtattgacatgtagaatgg
gactctatctttattctcgtttaattagttcttttcaaa--------------agatcta
tcagaactacgatggagtgagtgatttgatcaatgaatattctattttttc-ttcaactt
tgaatttgattttcttaacatcgatcatttgagatgcaaatattcacaaatcgaataaat
att-agagtcttcgttaatcaattgaaat------actatttt------------aatac
atatat----atatgtattgaaacatatacacaaatagata------tctgttttttctc
ctcgatcctttctcgaactctaattttgatagattttgatagaatagatttctacctaga
aaagaaatttatcgtcaactccgtttgttagaacagcttccattgagtctctgcacctat
ccc-----ttttttctcgtcgctttcttaactgaactttcccttgttttcgtaaagcagg
atttggctcaggattgcccattgtgaattccagggtttctctgaatttgaaagttttcac
ttgttaagtttccataccaaggctcaatccaattaagtccgtagcgattagctgtggatt
ctgatatccgccattttttctagta----ttagtatatagaaatcagaggtgctcttggc
tcgacatcgtttgttctattccactagaatccattgtttgggggacccctcggagaggat
ttgatgatgtaaatagtacatgatggagctcgagttgattcatttttcaggggcaagtat
ctaaggttagtggagattaataagttagaataacttcgtaagtaaacttttgatagagaa
attgaaaggatccaattcgagcacggttcaaaagagtcaaaatttgtaggaattggtaaa
acttttttgaccaaaagtgtatcctatggtaataaaattcaccttttattttgatgattc
ttttagataaagaaaaaaaggtatgttgctgccattttttgaaacgattaaagatcccga
agtaatgtctaaacccaatgattcaaggaaaagctaaatgattctggaacaagtaaatac
cattttcaaattgtctcaccaattctagtcgactgaagaaaaaaa-taggttc-----ta
aaaaagacgggcaagaaaaggggg-cagagaccgctcaataaatgaaatacc-taatttg
ttttcatttgagttagttgaaagttatccaatttgaggtatgaggttgcaagtacgaaga
gttattctttttttttttttt-ctttctgaaaaaaaaaaaaa-------gaataaaatac
cgaaaccctag------tctaatttctaattgatttgataattttattgatctattttac
atcataattttatacataaa--cataattttcaattttagcgagccgtacgaggagaaaa
cttcttatacgttt-ctagggggggg-tgtgttgttcatctatatctatccca
>Lotus_subbiflorus_476
ctagctgcggtcgaggctccatctataaatggataatgctccatctatctataaatggat
aaatttggggttttaaaggatacgagttcttgaaagtaaaagagcaatatcaacaaagtt
gatattgctcttttactttttttagtattcttcttat-----------ttattttatact
tcaatattctttagcattgtttatttcaacatgatcggttttatcatttttattttatct
aattttagaggatgagtaagaataaaaaatgataaaat--aaaaagggttcaaaatagaa
ggctgggttattttgacttagtat-----cggggcggatgtagccaagtggatcaaggcn
nnnnnnngattttcagtcctctgctctaccagctgagctatcccgaccattcttgacgaa
tcatcttca---------gtttataaaatgacttaagtctatgtcaactaaataaaaaaa
aaaggactttggaaaaactca-----atagt-agt-------aatgattatgtattgtta
atcatcatcattcatatagaaaaaaaa---------------------tta-gtaattag
tttaaagaataaaaagg-tccttttggggatagagggacttgaaccctcacgatttttaa
agtcgacggattttcctcttactcaaaatttcattagtgtcgtattgacatgtagaatgg
gactctatctttattctcgtttaattagttcttttcaaa--------------agatcta
tcagaactacgatggagtgagtgatttgatcaatgaatattctattttttc-ttcaactt
tgaatttgattttcttaacatcgatcatttgagatgcaaatattcacaaatcgaataaat
att-agagtcttcgttaatcaattgaaat------actatttt------------aatac
atatat----atatgtattgaaacatatacacaaatagata------tctgttttttctc
ctcgatcctttctcgaactctaattttgatagattttgatagaatagatttctacctaga
aaagaaatttatcgtcaactccgtttgttagaacagcttccattgagtctctgcacctat
ccc-----ttttttctcgtcgctttcttaactgaactttcccttgttttcgtaaagcagg
atttggctcaggattgcccattgtgaattccagggtttctctgaatttgaaagttttcac
ttgttaagtttccataccaaggctcaatccaattaagtccnnnnnnattagctgtggatt
ctgatatccgccattttttctagta----ttagtatatagaaatcagaggtgctcttggc
tcgacatcgtttgttctattccactagaatccattgtttgggggacccctcggagaggat
ttgatgatgtaaatagtacatgatggagctcgagttgattcatttttcaggggcaagtat
ctaaggttagtggagattaataagttagaataacttcgtaagtaaacttttgatagagaa
attgaaaggatccaattcgagcacggttcaaaagagtcaaaatttgtaggaattggtaaa
acttttttgaccaaaagtgtatcctatggtaataaaattcaccttttattttgatgattc
ttttagataaagaaaaaaaggtatgttgctgccattttttgaaacgattaaagatcccga
agtaatgtctaaacccaatgattcaaggaaaagctaaatgattctggaacaagtaaatac
cattttcaaattgtctcaccaattctagtcgactgaagaaaaaaa-taggttc-----ta
aaaaagacgggcaagaaaaggggg-cagagaccgctcaataaatgaaatacc-taatttg
ttttcatttgagttagttgaaagttatccaatttgaggtatgaggttgcaagtacgaaga
gttattcttttttttttttt--ctttctgaaaaaaaaaaaaa-------gaataaaatac
cgaaaccctag------tctaatttctaattgatttgataattttattgatctattttac
atcataattttatacataaa--cataattttcaattttagcgagccgtacgaggagaaaa
cttcttatacgttt-ctagggggggg-tgtgttgttcatctatatctatccca
>Lotus_subbiflorus_ANG06
ctagctgcggtcgaggctccatctataaatggataatgctccatctatctataaatggat
aaatttggggttttaaaggatacgagttcttgaaagtaaaagagcaatatcaacaaagtt
gatattgctcttttactttttttagtattcttcttat-----------ttattttatact
tcaatattctttagcattgtttatttcaacatgatcggttttatcatttttattttatct
aattttagaggatgagtaagaataaaaaatgataaaat--aaaaagggttcaaaatagaa
ggctgggttattttgacttagtat-----cggggcggatgtagccaagtggatcaaggcg
acacgaggattttcagtcctctgctctaccagctgagctatcccgaccattcttgacgaa
tcatcttca---------gtttataaaatgacttaagtctatgtcaactaaataaaaaaa
aaaggactttggaaaaactca-----atagt-agt-------aatgattatgtattgtta
atcatcatcattcatatagaaaaaaaa---------------------tta-gtaattag
tttagagaataaaaagg-tccttttggggatagagggacttgaaccctcacgatttttaa
agtcgacggattttcctcttactcaaaatttcattagtgtcgtattgacatgtagaatgg
gactctatctttattctcgtttaattagttcttttcaaa--------------agatcta
tcagaactacgatggagtgagtgatttgatcaatgaatattctattttttc-ttcaactt
tgaatttgattttcttaacatcgatcatttgagatgcaaatattcacaaatcgaataaat
att-agagtcttcgttaatcaattgaaat------actatttt------------aatac
atatat----atatgtattgaaacatatacacaaatagata------tctgttttttctc
ctcgatcctttctcgaactctaattttgatagattttgatagaatagatttctacctaga
aaagaaatttatcgtcaactccgtttgttagaacagcttccattgagtctctgcacctat
ccc-----ttttttctcgtcgctttcttaactgaactttcccttgttttcgtaaagcagg
atttggctcaggattgcccattgtgaattccagggtttctctgaatttgaaagttttcac
ttgttaagtttccataccaaggctcaatccaattaagtccgtagcgattagctgtggatt
ctgatatccgccattttttctagta----ttagtatatagaaatcagaggtgctcttggc
tcgacatcgtttgttctattccactagaatccattgtttgggggacccctcggagaggat
ttgatgatgtaaatagtacatgatggagctcgagttgattcatttttcaggggcaagtat
ctaaggttagtggagattaataagttagaataacttcgtaagtaaacttttgatagagaa
attgaaaggatccaattcgagcacggttcaaaagagtcaaaatttgtaggaattggtaaa
acttttttgaccaaaagtgtatcctatggtaataaaattcaccttttattttgatgattc
ttttagataaagaaaaaaaggtatgttgctgccattttttgaaacgattaaagatcccga
agtaatgtctaaacccaatgattcaaggaaaagctaaatgattctggaacaagtaaatac
cattttcaaattgtctcaccaattctagtcgactgaagaaaaaaa-taggttc-----ta
aaaaagacgggcaagaaaaggggg-cagagaccgctcaataaatgaaatacc-taatttg
ttttcatttgagttagttgaaagttatccaatttgaggtatgaggttgcaagtacgaaga
gttattcttttttttttt-----tttccggaaggaaaaaaaaaaa----gaataaaattc
cgaaaccctag------tctaatttctaattgatttgataattttattgatctattttac
atcataattttatacataaa--cataattttcaattttagcgagccgtacgaggagaaaa
cttcttatacgttt-ctagggggggg-tgtgttgttcatctatatctatccca
>Lotus_hybr_ANG14
ctagctgctgtcgaggctccatctataaatggataatgctccatctatctataaatggat
aaatttggggttttaaaggatacgagttcttgaaagtaaaagagcaatatcaacaaagtt
gatattgctcttttactttttttagtattcttcttat-----------ttattttatact
tcaatattctttagcattgtttatttcaacatgatcggttttatcattttt--tttatct
aattttagaggatgagtaagaataaaaaatgataaaat-aaaaaaggggtcaaaatagaa
ggctgggtgatttttacttagtttagtgtcggggcggatgtagccaagtggatcaaggcg
acacgaggattttcagtcctctgctctaccagctgagctatcccgaccattcttgacgaa
tcatcttca---------gtttataaaatgacttaagtctatgtcaactaaataaaaaaa
a--ggactttggaaaaactca-----atagt-agt-------aatgattatgtattgtta
atcatcatcattcatatagaaaaaaa----------------------tta-gtaattag
tttagagaataaaaagg-tccttttggggatagagggacttgaaccctcacgatttttaa
agtcgacggattttcctcttactcaaaatttcattagtgtcgtattgacatgtagaatgg
gactctatctttattctcgtttgattagttcttttcaaa--------------agatcta
tcagaactacgatggagtgagtgatttgatcaatgaatattctattttttc-ttcaactt
tgaatttgattttcttaacatcgatcatttgagatgcaaatattcacaaatcaaataaat
att-agagtcttcattaatcaattgaaat------actatttt------------aatac
atatat--------gtattgaaacatatacacaaatatata------tctgttttttctc
ctcgatcctttctcgaactctaattttgatagattttgatagaatagatttctacctaga
aaagaaatttatcgtcaactccgtttgttagaacagcttccattgagtctctgcacctat
ccc-----ttttttctcgtcgctttcttaactgaactttcccttgttttcgtaaagcagg
atttggctcaggattgcccattgtgaattccagggtttctctgaatttgaaagttttcac
ttgttaagtttccataccaaggctcaatccaattaagtccgtagcgattagctgtggatt
ctgatatccgccattttttctagta----ttagtatatagaaatcagaggtgctcttggc
tcgacatcgtttgttctattccactagaatccattgtttgggggatccctcggagaggat
ttgatgatgtaaatagtacatgatggagctcgagttgattcatttttcaggggcaagtat
ctaaggttagtggagattaataagttagaataacttcgtaagtaaacttttgatagagaa
attgaaaggatccaattcgaggacggttcaaaagagtcaaaatttgtaggaattggtaaa
acttttttgaccaaaagtgtatcctatggtaataaaattcaccttttatttttatgattc
ttttagataaagaaaaaatggtatgttgctgccattttttgaaacaattaaagatcccga
agtaatgtctaaacccaatgattcaaggaaaagctaaatgattctggaacaagtaaatac
cattttcaaattgtctcaccaattctagtcgactgaagaaaaaaa-taggttc-----ta
aaaaagacgggcaagaaaaggggg-cagagaccgctcaataaatgaaatacc-taatttt
ttttcatttgagttagttgaaagttatccaatttgaggtatgaggttgcaagtacgaaga
gttattctttttttttt------tttctgaaagaaaaaaaaaaaa----gaataaaatac
cgaaaccctag-------------tctaattgatttgataattttattgatctattttac
atcataattttatacataaa--cataattttcaattttagcgagccgtacgaggagaaaa
cttcttatacgttt-ctagggggggg-tgtgttgttcatctatatctatccca
>Lotus_subbiflorus_SUBB1
ctagctgcggtcgaggctccatctataaatggataatgctccatctatctataaatggat
aaatttggggttttaaaggatacgagttcttgaaagtaaaagagcaatatcaacaaagtt
gatattgctcttttactttttttagtattcttcttat-----------ttattttatact
tcaatattctttagcattgtttatttcaacatgatcggttttatcatttttattttatct
aattttagaggatgagtaagaataaaaaatgataaaat--aaaaagggttcaaaatagaa
ggctgggttattttgacttagtat-----cggggcggatgtagccaagtggatcaaggcg
acacgaggattttcagtcctctgctctaccagctgagctatcccgaccattcttgacgaa
tcatcttca---------gtttataaaatgacttaagtctatgtcaactaaataaaaaaa
aaaggactttggaaaaactca-----atagt-agt-------aatgattatgtattgtta
atcatcatcattcatatagaaaaaaaa---------------------tta-gtaattag
tttagagaataaaaagg-tccttttggggatagagggacttgaaccctcacgatttttaa
agtcgacggattttcctcttactcaaaatttcattagtgtcgtattgacatgtagaatgg
gactctatctttattctcgtttaattagttcttttcaaa--------------agatcta
tcagaactacgatggagtgagtgatttgatcaatgaatattctattttttc-ttcaactt
tgaatttgattttcttaacatcgatcatttgagatgcaaatattcacaaatcgaataaat
att-agagtcttcgttaatcaattgaaat------actatttt------------aatac
atatat----atatgtattgaaacatatacacaaatagata------tctgttttttctc
ctcgatcctttctcgaactctaattttgatagattttgatagaatagatttctacctaga
aaagaaatttatcgtcaactccgtttgttagaacagcttccattgagtctctgcacctat
ccc-----ttttttctcgtcgctttcttaactgaactttcccttgttttcgtaaagcagg
atttggctcaggattgcccattgtgaattccagggtttctctgaatttgaaagttttcac
ttgttaagtttccataccaaggctcaatccaattnnnnnnnnnnnnattagctgtggatt
ctgatatccgccattttttctagta----ttagtatatagaaatcagaggtgctcttggc
tcgacatcgtttgttctattccactagaatccattgtttgggggacccctcggagaggat
ttgatgatgtaaatagtacatgatggagctcgagttgattcatttttcaggggcaagtat
ctaaggttagtggagattaataagttagaataacttcgtaagtaaacttttgatagagaa
attgaaaggatccaattcgagcacggttcaaaagagtcaaaatttgtaggaattggtaaa
acttttttgaccaaaagtgtatcctatggtaataaaattcaccttttattttgatgattc
ttttagataaagaaaaaaaggtatgttgctgccattttttgaaacgattaaagatcccga
agtaatgtctaaacccaatgattcaaggaaaagctaaatgattctggaacaagtaaatac
cattttcaaattgtctcaccaattctagtcgactgaagaaaaaaa-taggttc-----ta
aaaaagacgggcaagaaaaggggg-cagagaccgctcaataaatgaaatacc-taatttg
ttttcatttgagttagttgaaagttatccaatttgaggtatgaggttgcaagtacgaaga
gttattctttttttttttttt-ctttctgaaaaaaaaaaaaa-------gaataaaatac
cgaaaccctag------tctaatttctaattgatttgataattttattgatctattttac
atcataattttatacataaa--cataattttcaattttagcgagccgtacgaggagaaaa
cttcttatacgttt-ctagggggggg-tgtgttgttcatctatatctatccca
>Lotus_subbiflorus_TH2
ctagctgcggtcgaggctccatctataaatggataatgctccatctatctataaatggat
aaatttggggttttaaaggatacgagttcttgaaagtaaaagagcaatatcaacaaagtt
gatattgctcttttactttttttagtattcttcttat-----------ttattttatact
tcaatattctttagcattgtttatttcaacatgatcggttttatcatttttattttatct
aattttagaggatgagtaagaataaaaaatgataaaat--aaaaagggttcaaaatagaa
ggctgggttattttgacttagtat-----cggggcggatgtagccaagtggatcaaggcg
acacgaggattttcagtcctctgctctaccagctgagctatcccgaccattcttgacgaa
tcatcttca---------gtttataaaatgacttaagtctatgtcaactaaataaaaaaa
a--ggactttggaaaaactca-----atagt-agt-------aatgattatgtattgtta
atcatcatcattcatatagaaaaaaaa---------------------tta-gtaattag
tttagagaataaaaagg-tccttttggggatagagggacttgaaccctcacgatttttaa
agtcgacggattttcctcttactcaaaatttcattagtgtcgtattgacatgtagaatgg
gactctatctttattctcgtttaattagttcttttcaaa--------------agatcta
tcagaactacgatggagtgagtgatttgatcaatgaatattctattttttc-ttcaactt
tgaatttgattttcttaacatcgatcatttgagatgcaaatattcacaaatcgaataaat
att-agagtcttcgttaatcaattgaaat------actatttt------------aatac
atatat----atatgtattgaaacatatacacaaatagata------tctgttttttctc
ctcgatcctttctcgaactctaattttaatagattttgatagaatagatttctacctaga
aaagaaatttatcgtcaactccgtttgttagaacagcttccattgagtctctgcacctat
ccc-----ttttttctcgtcgctttcttaactgaactttcccttgttttcgtaaagcagg
atttggctcaggattgcccattgtgaattccagggtttctctgaatttgaaagttttcac
ttgttaagtttccataccaaggctcaatccaattaagtccnnnnnnattagctgtggatt
ctgatatccgccattttttctagta----ttagtatatagaaatcagaggtgctcttggc
tcgacatcgtttgttctattccactagaatccattgtttgggggacccctcggagaggat
ttgatgatgtaaatagtacatgatggagctcgagttgattcatttttcaggggcaagtat
ctaaggttagtggagattaataagttagaataacttcgtaagtaaacttttgatagagaa
attgaaaggatccaattcgagcacggttcaaaagagtcaaaatttgtaggaattggtaaa
acttttttgaccaaaagtgtatcctatggtaataaaattcaccttttattttgatgattc
ttttagataaagaaaaaaaggtatgttgctgccattttttgaaacgattaaagatcccga
agtaatgtctaaacccaatgattcaaggaaaagctaaatgattctggaacaagtaaatac
cattttcaaattgtctcaccaattctagtcgactgaagaaaaaaa-taggttc-----ta
aaaaagacgggcaagaaaaggggg-cagagaccgctcaataaatgaaatacc-taatttg
ttttcatttgagttagttgaaagttatccaatttgaggtatgaggttgcaagtacgaaga
gttattctttttttttttt----tttcagaaagaaaaaaaaaaaaaaaagaataaaatac
cgaaaccctag------tctaatttctaattgatttgataattttattgatctattttac
atcataattttatacataaa--cataattttcaattttagcgagccgtacgaggagaaaa
cttcttatacgttt-ctagggggggg-tgtgttgttcatctatatctatccca
>Lotus_tetragonolobus_624
ctagctgcggtcgaggctccatctataaacggatmatgccctatctatctataaatggat
aaattttgggttttaaaggatacgagtttttgaaagtaaaagagcaatatcaac---gtt
gatattgctcttttactatttttagtattcttcttat-----------tt-ttttatact
tcaacat-----agcattgtttatttcaacatgatcagttttatcatttttatttt-tct
aatttaagaggatgagtaagaatagaaaatgataaaa-----aaaggg-tcaaaatagaa
ggctgggtgattttgacttaatat-----cggggcggatgtagccaagtggatcaaggcg
acacgaggattttcagtcctctgctctaccagctgagctatcccgaccattcttgacgaa
tcatcttca---------gtttataaaattacttaagtctatgtcaactaaataaaaaga
a--ggactttggaaaaagtcat----atagt-agt-------aatgattatgtattgtta
at------cattcatatagaaaaaaaaa--------------------tgaagtaattag
tttagagaataaaaagg-tccttttggggatagagggacttgaaccctcacgatttttaa
agtcgacggattttcctcttactcaaaatttcattagtgtcgtattgacatgtagaatgg
gactctatctttattctcgtttgattagttcttttcaaa--------------agatcta
tcagaactatgatggagtgagtgatttgatcaatgaatattctatttttttattcaactt
tgaatttgattttcttaacatcgatcatttgagatgcaaatattcacaaatcgaataaat
att-agagtcttcgttaatcaattgaaat------actatttt------------cgtac
atatat--------gtattgaaacatatacacaaatatata--tatatct--tttttctc
ctcgatcctttctcgaactctaattttgatagattttgatagaatagatttctacctaga
aaagaaatgtatcgtcaactccgtttgttagaacagcttccgttgagtctctgcacctat
cc-----tttttttctcgtcgctttcttaactgaactttcccttgttttcgtaaagcagg
atttggctcaggattgcccattgtgaattccagggtttctctgaatttgaaagttttcac
ttgttaagtttccataccaaggctcaatccaattaagtccgtagcgattagctgtggatt
ctgacatccgccattttttctagta----ttagtatatagaaatcagaggtgctcttggc
tcgacatcgtttgttctattccactagaatctattattttggggatccctcggagaggat
ttgatgatgtaaatagtacatgatggagctcgagttgattcatttttcaggggcaggtat
ctaaggttagtggatattaataagttagaacaacttcgtaagtaaacttttgatagagaa
attgaaaggatccaattcgagcacggttcaaaagagtcaaaatttgtgggaattggtaaa
acttttttgaccaaaagtgtatcctatgggaataaaattcaccttttatttgtatgattc
ttttagataaagaaaaaatggtatgttgctgccattttttgaaacgattaaagatcccga
agtaatgtctaaacccaatgattcaaggaaaagctaaatgattctggaacaagtaaatac
cattttcaaattgtctcaccaattctagtcgactgaagaaaaaaaa-aggttc-----ta
aaaaagacgggcaagaaaaggggg-cagagaccgctcaataaatgaaataccc-aatttg
ttttcatttgagttagttgaaagttatccaatttgaggtatgaggttgcaagtacgaaga
gttattcttttt----------ctttctgaaaaaaaaaaa---------gaataaaatac
cgaaaccc--------------tttctaattgatttgataattttatggatctattttac
atcataattttatacataaa--cataattttcaattttagcgagccgtacgaggataaaa
cttcttatacgttt-ctagggggggg-tgtattgttcatctatatctatccca
